# Supplementary material for: Evaluation of average travel delay caused by moving bottlenecks on highways
Source: PLoS One. 2017 Aug 30;12(8):e0183442. doi: 10.1371/journal.pone.0183442 (PMC5576711; doi:10.1371/journal.pone.0183442)
Supplement: S2 File — (XLSX) [file pone.0183442.s002.xlsx]

## Sheet: 30s_6.5_18
			00:00:30	00:01:00	00:01:30	00:02:00	00:02:30	00:03:00	00:03:30	00:04:00	00:04:30	00:05:00	00:05:30	00:06:00	00:06:30	00:07:00	00:07:30	00:08:00	00:08:30	00:09:00	00:09:30	00:10:00	00:10:30	00:11:00	00:11:30	00:12:00	00:12:30	00:13:00	00:13:30	00:14:00	00:14:30	00:15:00	00:15:30	00:16:00	00:16:30	00:17:00	00:17:30	00:18:00	00:18:30	00:19:00	00:19:30	00:20:00	00:20:30	00:21:00	00:21:30	00:22:00	00:22:30	00:23:00	00:23:30
S980	Density	2016-06-05	2.60253	4.79237	3.72327	2.72576	3.91299	4.43209	1.46772	6.06371	2.85797	6.1486	2.09674	0.733858	2.49926	2.98785	3.18578	3.66929	1.67739	3.91455	3.65755	1.57255	0.733858	1.57255	1.5084	2.14915	3.72171	3.77412	1.46772	2.30641	3.73735	6.94661	0.681439	2.40616	4.67579	0.786276	1.46772	4.26153	2.09674	4.24589	1.71807	3.02853	0.886025	3.6509	5.87242	0.649752	1.39691	3.64425	2.04432
S980	Density	2016-06-06	0.681439	0.681439	4.09685	0	0.767888	2.25399	1.5084	0.629021	0.733858	4.52363	0.943531	1.57255	1.31046	3.76904	0	3.29062	1.31046	0.943531	0.786276	3.94037	3.08095	0	1.56081	0.733858	2.39951	2.20157	1.72981	3.2249	2.09674	1.62497	0	4.84987	2.34044	0	1.46772	1.83464	0	1.67739	0.786276	0	2.72576	1.57255	0.767888	0.733858	0	0	2.5685
S980	Density	2016-06-07	2.27472	2.27472	1.46772	4.46456	2.93543	3.76239	3.744	1.46772	1.36288	2.12412	0.786276	1.50175	3.96541	3.04926	0	2.25399	3.74909	4.03113	2.14407	2.20157	0.70882	0.70882	1.57255	1.53578	0.681439	0.681439	3.4072	1.46772	3.1541	1.56746	2.62092	4.66914	2.39286	3.22647	1.61323	2.83059	1.56746	2.83059	1.52013	1.4153	3.01523	2.3287	2.2489	4.38476	2.09674	1.6856	2.39951
S980	Density	2016-06-08	3.1674	3.6509	3.14002	1.68482	1.44933	0.733858	2.30132	6.21666	3.59848	0	2.85132	4.59834	1.4153	2.28802	2.18983	4.08864	2.87792	2.13077	2.2356	4.31551	2.35374	1.9919	2.25399	0.786276	5.90645	4.66249	2.25399	3.80307	3.8148	3.03518	3.04027	2.14915	1.44933	1.39026	3.85392	3.6376	1.53578	5.36897	3.28397	1.5084	0.786276	5.11861	0.786276	4.49781	1.46772	2.26963	0.786276
S980	Density	2016-06-09	2.39951	2.09674	2.84037	3.93138	3.4072	0.786276	1.57255	3.24994	5.95965	8.34742	5.99955	6.86563	2.96946	1.67739	4.95627	6.1486	6.27182	2.46366	3.28553	1.31046	2.59901	5.15265	1.52013	0.767888	2.14407	3.12672	1.71298	1.60658	2.09674	0	1.52013	3.73735	0	1.92031	0.733858	5.47381	2.04432	5.40809	0.786276	5.25083	1.39026	3.00349	6.30076	1.50175	1.39691	0.945093	0.733858
S980	Density	2016-06-10	1.88706	1.88706	2.2356	3.56445	3.91299	2.18318	4.19347	2.38777	1.72981	0	3.01679	0	3.13337	2.92369	3.69667	2.24225	0	5.02942	0.629021	1.56081	0.838694	2.04432	1.56081	3.29218	2.06505	0.838694	1.50175	2.28137	3.75574	2.34709	4.03622	1.66565	4.32647	3.94702	2.2356	0.733858	1.46772	1.46772	2.64321	1.60658	2.91704	2.17654	4.13518	0	4.58269	2.9053	1.52013
S980	Density	2016-06-11	3.80972	6.08444	0.681439	2.83059	4.58269	4.14105	3.17405	2.72576	4.69927	5.75741	0.826957	6.30741	2.97611	3.28397	1.91444	0.767888	2.35883	3.61921	2.92369	3.13337	5.82665	3.67828	2.84624	3.18578	5.70187	2.33379	2.51765	3.97206	2.18318	7.27089	2.20157	1.5084	6.09109	0.838694	3.23312	0.733858	2.86462	3.37551	3.53941	3.1451	5.18942	5.48046	3.64425	3.3313	2.04432	2.96946	1.57255
S980	Density	2016-06-12	3.79642	3.06256	3.72171	2.40616	0.786276	3.0743	3.34304	0.629021	1.85537	3.07586	10.2071	2.99684	2.14915	3.01679	2.88301	7.0753	1.50175	6.44394	0.786276	3.14002	2.39951	1.62497	7.67029	3.37863	3.03518	3.57344	2.35374	7.61787	3.73735	1.4153	3.01679	2.20157	4.36637	0.733858	3.17405	1.62497	3.9212	7.33661	1.67739	3.55271	4.0636	2.49105	2.67334	1.659	4.07924	4.64841	3.24994
S980	Density	2016-06-13	2.5685	3.09269	2.6616	0.891113	2.18983	4.06516	1.20562	0	1.88706	2.28802	1.83112	3.61687	4.08864	5.93149	1.56081	2.34709	1.54086	0.70882	0	0.943531	2.39951	2.45858	2.86697	1.61323	2.72576	2.46366	4.32881	0	2.34044	0	0.733858	0	3.17248	1.62497	2.39951	3.93138	0	1.72472	0.99595	4.75834	2.21057	3.13337	1.5084	0	2.35883	0	0
S980	Density	2016-06-14	2.14915	2.14915	3.61687	3.23977	0	1.62497	2.98785	2.77818	3.11498	3.68493	3.45961	5.17768	0	5.85051	0.838694	4.53027	3.61256	2.30132	0	1.78379	3.28397	1.55416	1.46772	2.30641	2.83294	2.3287	2.34709	1.47671	3.77412	3.13337	3.35478	2.35374	1.27212	2.34044	1.31046	0.733858	3.0876	0.786276	0.786276	2.25399	3.56445	0.733858	2.39286	1.36288	2.22895	0	0.838694
S980	Density	2016-06-15	1.50175	4.6402	3.52846	0.826957	0	2.02593	1.69225	2.14915	5.30051	2.63578	7.02953	2.20157	0.70882	2.53994	2.24225	1.71298	0.891113	2.46366	1.46772	2.20157	1.92109	3.70332	2.24225	5.84073	0	7.29515	1.5084	4.46612	2.46366	1.57255	1.31046	1.10079	1.62653	0.826957	1.9919	2.85797	2.3287	4.21224	1.44268	2.91939	1.65391	1.60658	0	1.6723	1.44268	1.60658	5.24184
S980	Density	2016-06-16	1.5084	2.20157	4.08864	4.95627	3.02853	2.21057	2.26963	0.733858	2.2356	1.4153	1.56081	0.767888	5.59703	2.41125	4.69418	1.56081	2.96281	2.88301	2.16402	2.93034	3.70332	2.67334	4.58269	2.30132	1.61323	2.25399	1.4153	1.52013	2.92369	2.14915	0.886025	3.66929	0.891113	0	3.56445	8.49881	2.20157	0.767888	3.30236	2.30641	2.22895	2.77818	2.38777	3.32974	0	0	4.83305
S980	Density	2016-06-17	7.99301	3.86292	2.83059	4.89133	3.79642	1.61323	2.2356	3.0743	5.61932	0.629021	1.44933	7.11873	1.31046	3.24994	2.77818	5.65844	1.46772	1.36288	3.26558	1.52013	0.838694	1.93361	3.32465	1.97351	1.61988	3.9079	2.04432	1.77205	2.5685	0.891113	4.8972	1.00416	2.83059	1.52013	7.21026	1.65391	4.65584	0.891113	4.35972	0	5.48046	4.41214	3.6509	8.59387	2.77818	4.19347	4.92537
S980	Density	2016-06-18	3.71896	5.403	3.10833	3.78977	4.36637	3.09269	2.81964	2.12412	2.69407	3.80307	3.51203	3.0876	3.75574	5.39909	3.24485	3.41032	1.36288	2.2356	2.14915	2.44019	2.9053	7.062	3.1451	1.4153	3.59183	3.35712	0.70882	0.886025	3.66929	2.13077	1.66565	3.90125	1.46772	4.01274	3.72171	3.30236	3.03518	6.08053	4.46612	1.57255	1.31046	2.38621	2.41125	4.71766	6.77918	1.62497	3.70332
S980	Density	Day Median	2.484	3.07762	3.12417	3.03518	2.98198	2.23228	2.28548	2.26846	2.77602	2.85582	2.47403	3.04222	2.73436	3.03303	2.51021	3.35047	1.60913	2.46366	2.14661	2.20157	2.39951	2.01811	2.24812	2.06133	2.56263	2.79519	1.88706	2.02671	3.0389	1.87787	1.93361	2.27766	2.36665	1.4552	2.31756	2.84428	2.14915	3.10305	1.69773	2.2802	2.47736	2.63461	2.40205	1.66565	2.07053	1.65529	2.22191
S980	Flow	2016-06-05	360	720	600	480	600	720	240	960	480	960	360	120	360	480	480	600	240	600	600	240	120	240	240	360	600	600	240	360	600	840	120	360	720	120	240	720	360	600	240	480	120	600	840	120	240	600	360
S980	Flow	2016-06-06	120	120	480	0	120	360	240	120	120	720	120	240	240	600	0	480	240	120	120	600	480	0	240	120	360	360	240	240	360	240	0	720	360	0	240	360	0	360	120	0	480	240	120	120	0	0	360
S980	Flow	2016-06-07	360	360	240	480	480	600	600	240	240	360	120	240	600	480	0	360	600	600	360	360	120	120	240	240	120	120	240	240	600	240	360	720	360	480	240	480	240	480	240	240	480	360	360	720	360	240	360
S980	Flow	2016-06-08	480	480	480	360	240	120	360	960	600	0	480	720	240	360	360	360	480	360	360	720	360	360	360	120	960	480	360	600	600	480	480	360	240	240	600	600	240	840	600	240	120	840	120	720	240	360	120
S980	Flow	2016-06-09	360	360	360	480	600	120	240	480	960	1320	960	1080	480	240	720	840	960	360	480	240	360	480	240	120	360	480	240	240	360	0	240	600	0	360	120	720	360	720	120	720	240	480	960	240	240	120	120
S980	Flow	2016-06-10	360	360	360	240	600	360	360	360	240	0	480	0	480	480	600	360	0	720	120	240	120	360	240	480	360	120	240	360	600	360	360	240	720	600	360	120	240	240	480	240	480	360	720	0	720	480	240
S980	Flow	2016-06-11	600	960	120	480	720	720	480	480	840	840	120	960	480	480	360	120	360	600	480	480	960	600	480	480	600	360	360	600	360	1080	360	240	960	120	480	120	480	600	600	480	840	720	600	480	360	480	240
S980	Flow	2016-06-12	600	480	600	360	120	480	480	120	360	480	1440	480	360	480	480	1080	240	960	120	480	360	240	1080	480	480	600	360	1200	600	240	480	360	720	120	480	240	600	1080	240	480	720	360	480	360	720	720	600
S980	Flow	2016-06-13	360	360	360	120	360	600	120	0	360	360	240	480	600	600	240	360	240	120	0	120	360	360	360	240	120	120	600	0	360	0	120	0	480	240	360	600	0	240	120	480	360	480	240	0	360	0	0
S980	Flow	2016-06-14	360	360	600	480	0	240	480	480	480	480	360	600	0	600	120	720	600	360	0	240	240	240	240	360	480	360	360	240	360	480	600	360	240	360	240	120	480	120	120	360	600	120	360	240	360	0	120
S980	Flow	2016-06-15	240	720	480	120	0	360	240	360	840	360	1080	360	120	360	360	240	120	360	240	360	360	600	360	480	0	840	240	720	120	240	240	240	240	120	360	480	360	600	240	480	240	240	0	240	240	240	840
S980	Flow	2016-06-16	240	360	360	600	480	360	360	120	360	240	240	120	840	360	720	240	480	480	480	480	480	480	720	360	240	360	240	240	480	360	120	360	120	0	600	960	360	120	360	360	360	480	360	360	0	0	720
S980	Flow	2016-06-17	1200	480	480	840	600	240	360	480	600	120	240	840	240	240	480	960	240	240	600	240	120	360	480	360	240	600	360	240	480	120	720	120	600	240	1200	240	720	120	720	0	840	720	600	1320	360	600	480
S980	Flow	2016-06-18	600	840	480	600	720	480	480	360	480	600	600	480	600	840	480	480	240	360	360	360	480	1080	480	240	600	600	120	120	600	360	240	600	240	600	600	240	480	720	600	240	240	360	360	360	1080	240	600
S980	Flow	Day Median	360	420	480	480	480	360	360	360	480	420	360	480	420	480	420	420	240	360	360	360	360	360	360	360	360	420	240	240	480	300	300	360	360	240	360	420	360	540	240	360	420	420	360	300	360	240	360
S980	Headway	2016-06-05	22.5	11.25	18.75	7.5	18.75	11.25	15	10	20	10	10	30	22.5	7.5	20	6	15	12.5	18.75	15	30	15	30	10	6	6	15	10	12.5	17.5	30	22.5	10	30	15	11.25	10	6	30	20	30	18.75	17.5	30	30	18.75	10
S980	Headway	2016-06-06	30	30	20	-1	30	10	30	30	30	11.25	30	15	15	18.75	-1	20	15	30	30	12.5	20	-1	30	30	22.5	10	15	30	10	15	-1	18	22.5	-1	15	10	-1	10	30	-1	7.5	15	30	30	-1	-1	10
S980	Headway	2016-06-07	22.5	22.5	15	15	7.5	18.75	12.5	15	15	22.5	30	30	18.75	15	-1	10	18.75	18.75	22.5	10	30	30	15	15	30	30	15	15	12.5	30	10	10	22.5	15	30	7.5	30	7.5	15	15	20	22.5	22.5	18	10	30	22.5
S980	Headway	2016-06-08	15	20	20	22.5	30	30	22.5	7.5	18.75	-1	20	11.25	15	22.5	22.5	10	20	22.5	22.5	10	22.5	10	10	30	10	20	10	12.5	18.75	20	7.5	10	30	30	18.75	18.75	15	10.5	18.75	30	30	17.5	30	11.25	15	22.5	30
S980	Headway	2016-06-09	22.5	10	22.5	7.5	6	30	15	7.5	8	5.5	8	6.75	20	15	11.25	10.5	17.1429	10	15	15	10	15	15	30	22.5	20	15	30	10	-1	15	12.5	-1	22.5	30	11.25	10	11.25	30	11.25	30	15	8	30	30	30	30
S980	Headway	2016-06-10	10	10	22.5	15	18.75	22.5	10	22.5	15	-1	15	-1	20	20	18.75	22.5	-1	10	30	30	30	10	30	15	22.5	30	30	22.5	18.75	22.5	10	30	11.25	12.5	22.5	30	15	15	15	30	20	22.5	18	-1	11.25	15	15
S980	Headway	2016-06-11	12.5	8	30	7.5	11.25	5	15	7.5	17.5	8.75	30	8	20	20	22.5	30	10	12.5	20	20	17.1429	12.5	15	20	18.75	22.5	22.5	18.75	22.5	7.5	10	30	8	30	15	30	20	18.75	18.75	7.5	4.28571	11.25	18.75	15	10	20	15
S980	Headway	2016-06-12	12.5	15	6	22.5	30	20	20	30	22.5	15	5.625	15	10	15	7.5	6.75	30	10	30	20	22.5	15	7.5	20	20	12.5	22.5	7.14286	12.5	15	15	10	11.25	30	15	15	12.5	7.5	15	20	18	22.5	7.5	22.5	10	11.25	6
S980	Headway	2016-06-13	10	10	22.5	30	22.5	12.5	30	-1	10	22.5	15	7.5	6	18.75	30	22.5	30	30	-1	30	22.5	22.5	22.5	30	30	30	12.5	-1	22.5	-1	30	-1	20	15	22.5	6	-1	30	30	20	22.5	20	30	-1	10	-1	-1
S980	Headway	2016-06-14	10	10	6	15	-1	15	7.5	7.5	15	15	10	18.75	-1	12.5	30	11.25	12.5	22.5	-1	30	30	30	15	10	15	22.5	22.5	15	10	20	6	22.5	30	22.5	15	30	20	30	30	10	6	30	22.5	15	22.5	-1	30
S980	Headway	2016-06-15	30	18	15	30	-1	22.5	30	10	10.5	22.5	6.75	10	30	10	22.5	15	30	10	15	10	22.5	18.75	22.5	15	-1	10.5	30	10	30	15	15	15	30	30	10	20	22.5	18.75	30	20	15	30	-1	30	30	30	4.28571
S980	Headway	2016-06-16	30	10	10	12.5	20	22.5	22.5	30	22.5	15	30	30	17.5	10	11.25	30	20	7.5	15	20	20	7.5	11.25	22.5	30	10	15	15	20	10	30	10	30	-1	6	8	10	30	10	10	22.5	7.5	22.5	22.5	-1	-1	10
S980	Headway	2016-06-17	6.25	15	7.5	8.75	12.5	30	22.5	20	12.5	30	30	10.5	15	15	7.5	8	15	15	12.5	15	30	22.5	15	22.5	30	12.5	10	15	7.5	30	11.25	30	6	15	9.375	15	10	30	11.25	-1	10.5	11.25	18.75	6.875	10	6	20
S980	Headway	2016-06-18	12.5	8.75	15	12.5	11.25	7.5	15	22.5	20	12.5	6	20	18.75	4.28571	20	15	15	22.5	10	22.5	15	6.75	7.5	15	18.75	12.5	30	30	6	22.5	30	12.5	15	12.5	6	15	20	5	12.5	15	15	22.5	10	10	7.5	15	18.75
S980	Headway	Day Median	13.75	10.625	16.875	15	18.75	19.375	17.5	15	16.25	15	15	15	18.75	15	20	13.125	17.1429	13.75	19.375	17.5	22.5	15	15	20	22.5	16.25	15	15	12.5	18.75	15	15	20	22.5	15	15	15	13.125	18.75	17.5	19	19.375	18.75	20.25	10.625	19.375	15
S980	Occupancy	2016-06-05	1.33333	2.44444	1.91667	1.44444	2.02778	2.25	0.777778	3.11111	1.47222	3.16667	1.11111	0.388889	1.22222	1.58333	1.63889	1.94444	0.888889	1.97222	1.88889	0.833333	0.388889	0.833333	0.75	1.13889	1.97222	2	0.777778	1.22222	1.88889	3.63889	0.361111	1.22222	2.33333	0.416667	0.777778	2.16667	1.11111	2.25	0.861111	1.55556	0.416667	1.88889	3.05556	0.305556	0.694444	1.88889	1.08333
S980	Occupancy	2016-06-06	0.361111	0.361111	2.11111	0	0.361111	1.19444	0.75	0.333333	0.388889	2.30556	0.5	0.833333	0.694444	1.94444	0	1.69444	0.694444	0.5	0.416667	2	1.58333	0	0.777778	0.388889	1.22222	1.16667	0.916667	1.66667	1.11111	0.861111	0	2.52778	1.19444	0	0.777778	0.972222	0	0.888889	0.416667	0	1.44444	0.833333	0.361111	0.388889	0	0	1.36111
S980	Occupancy	2016-06-07	1.16667	1.16667	0.777778	2.27778	1.55556	1.94444	1.88889	0.777778	0.722222	1.08333	0.416667	0.75	2.05556	1.52778	0	1.19444	1.94444	2.08333	1.08333	1.16667	0.333333	0.333333	0.833333	0.722222	0.361111	0.361111	1.80556	0.777778	1.58333	0.777778	1.38889	2.33333	1.22222	1.61111	0.805556	1.5	0.777778	1.5	0.805556	0.75	1.55556	1.13889	1.13889	2.27778	1.11111	0.833333	1.22222
S980	Occupancy	2016-06-08	1.58333	1.88889	1.61111	0.861111	0.722222	0.388889	1.16667	3.11111	1.86111	0	1.47222	2.25	0.75	1.16667	1.11111	2.16667	1.47222	1.08333	1.13889	2.13889	1.19444	1.05556	1.19444	0.416667	3.02778	2.33333	1.19444	1.91667	1.97222	1.55556	1.61111	1.13889	0.722222	0.694444	2	1.88889	0.722222	2.75	1.69444	0.75	0.416667	2.66667	0.416667	2.27778	0.777778	1.11111	0.416667
S980	Occupancy	2016-06-09	1.22222	1.11111	1.38889	2.08333	1.80556	0.416667	0.833333	1.72222	3.02778	4.19444	3.02778	3.44444	1.52778	0.888889	2.52778	3.16667	3.27778	1.30556	1.63889	0.694444	1.22222	2.63889	0.805556	0.361111	1.08333	1.61111	0.805556	0.805556	1.11111	0	0.805556	1.88889	0	1	0.388889	2.80556	1.08333	2.77778	0.416667	2.69444	0.694444	1.5	3.19444	0.75	0.694444	0.444444	0.388889
S980	Occupancy	2016-06-10	1	1	1.13889	1.88889	2.02778	1.11111	2.22222	1.16667	0.916667	0	1.5	0	1.61111	1.5	1.91667	1.13889	0	2.52778	0.333333	0.777778	0.444444	1.08333	0.777778	1.63889	1.05556	0.444444	0.75	1.16667	1.94444	1.19444	2.13889	0.833333	2.22222	2	1.13889	0.388889	0.777778	0.777778	1.30556	0.805556	1.5	1.11111	2.16667	0	2.33333	1.44444	0.805556
S980	Occupancy	2016-06-11	1.91667	3.08333	0.361111	1.5	2.33333	2.19444	1.58333	1.44444	2.44444	2.88889	0.388889	3.19444	1.52778	1.69444	0.972222	0.361111	1.25	1.83333	1.5	1.61111	3.02778	1.86111	1.41667	1.63889	2.97222	1.19444	1.27778	2.05556	1.11111	3.69444	1.16667	0.75	3.08333	0.444444	1.61111	0.388889	1.47222	1.75	1.83333	1.66667	2.75	2.80556	1.88889	1.66667	1.08333	1.52778	0.833333
S980	Occupancy	2016-06-12	1.91667	1.52778	1.97222	1.22222	0.416667	1.58333	1.72222	0.333333	0.944444	1.52778	5.22222	1.5	1.13889	1.5	1.52778	3.55556	0.75	3.30556	0.416667	1.61111	1.22222	0.861111	3.91667	1.63889	1.55556	1.80556	1.19444	3.88889	1.88889	0.75	1.5	1.16667	2.22222	0.388889	1.58333	0.861111	1.97222	3.72222	0.888889	1.83333	2.11111	1.27778	1.41667	0.833333	2.02778	2.36111	1.72222
S980	Occupancy	2016-06-13	1.36111	1.63889	1.36111	0.472222	1.11111	2.05556	0.638889	0	1	1.16667	0.861111	1.91667	2.16667	3.08333	0.777778	1.19444	0.777778	0.333333	0	0.5	1.22222	1.25	1.38889	0.805556	1.44444	1.30556	2.13889	0	1.19444	0	0.388889	0	1.63889	0.861111	1.22222	2.08333	0	0.861111	0.527778	2.47222	1.08333	1.61111	0.75	0	1.25	0	0
S980	Occupancy	2016-06-14	1.13889	1.13889	1.91667	1.61111	0	0.861111	1.58333	1.47222	1.55556	1.86111	1.83333	2.69444	0	2.88889	0.444444	2.30556	1.83333	1.16667	0	0.888889	1.69444	0.777778	0.777778	1.22222	1.41667	1.13889	1.19444	0.694444	2	1.61111	1.77778	1.19444	0.638889	1.19444	0.694444	0.388889	1.58333	0.416667	0.416667	1.19444	1.88889	0.388889	1.22222	0.722222	1.13889	0	0.444444
S980	Occupancy	2016-06-15	0.75	2.41667	1.75	0.388889	0	1.02778	0.833333	1.13889	2.58333	1.33333	3.52778	1.16667	0.333333	1.19444	1.13889	0.805556	0.472222	1.30556	0.777778	1.16667	0.972222	1.91667	1.13889	3	0	3.77778	0.75	2.22222	1.30556	0.833333	0.694444	0.583333	0.805556	0.388889	1.05556	1.47222	1.13889	2.02778	0.722222	1.41667	0.777778	0.805556	0	0.833333	0.722222	0.805556	2.77778
S980	Occupancy	2016-06-16	0.75	1.16667	2.16667	2.52778	1.55556	1.08333	1.11111	0.388889	1.13889	0.75	0.777778	0.361111	2.91667	1.27778	2.38889	0.777778	1.52778	1.52778	1.08333	1.5	1.91667	1.41667	2.33333	1.16667	0.805556	1.19444	0.75	0.805556	1.5	1.13889	0.416667	1.94444	0.472222	0	1.88889	4.25	1.16667	0.361111	1.75	1.22222	1.13889	1.47222	1.16667	1.72222	0	0	2.41667
S980	Occupancy	2016-06-17	4.02778	1.91667	1.5	2.47222	1.91667	0.805556	1.13889	1.58333	2.83333	0.333333	0.722222	3.66667	0.694444	1.72222	1.47222	2.86111	0.777778	0.722222	1.63889	0.805556	0.444444	1	1.66667	1	0.805556	1.97222	1.08333	0.833333	1.36111	0.472222	2.5	0.472222	1.5	0.805556	3.72222	0.777778	2.33333	0.472222	2.22222	0	2.80556	2.25	1.88889	4.41667	1.47222	2.22222	2.44444
S980	Occupancy	2016-06-18	1.83333	2.72222	1.55556	1.91667	2.22222	1.63889	1.41667	1.08333	1.38889	1.91667	1.86111	1.58333	1.94444	2.86111	1.66667	1.69444	0.722222	1.13889	1.13889	1.19444	1.44444	3.55556	1.66667	0.75	1.86111	1.69444	0.333333	0.416667	1.94444	1.08333	0.833333	1.97222	0.777778	2.02778	1.97222	1.75	1.55556	3.22222	2.22222	0.833333	0.694444	1.22222	1.27778	2.5	3.44444	0.861111	1.91667
S980	Occupancy	Day Median	1.27778	1.58333	1.58333	1.55556	1.55556	1.15278	1.15278	1.15278	1.43056	1.43056	1.29167	1.54167	1.375	1.55556	1.30556	1.69444	0.833333	1.30556	1.08333	1.16667	1.22222	1.06944	1.16667	1.06944	1.31944	1.45833	1	1	1.54167	0.972222	1	1.18056	1.20833	0.75	1.18056	1.48611	1.125	1.625	0.875	1.20833	1.29167	1.375	1.25	0.833333	1.09722	0.847222	1.15278
S980	Speed	2016-06-05	71.7721	75.1503	74.9367	88.0489	77.2227	79.4714	81.7597	76.3991	84.2008	78.0899	85.8477	81.7597	73.1812	80.3254	74.4321	81.7597	71.5398	75.9065	78.6715	76.3091	81.7597	76.3091	80.3021	83.7539	80.6082	79.4886	81.7597	78.0434	79.948	71.1802	88.0489	73.3293	77.0916	76.3091	81.7597	83.0927	85.8477	70.6566	69.9434	77.1575	67.7182	80.6913	68.2738	92.343	86.7614	83.2037	88.0489
S980	Speed	2016-06-06	88.0489	88.0489	58.9766	-1	78.1364	79.8584	80.3021	95.3864	81.7597	79.2309	63.5909	76.3091	91.5709	75.4822	-1	72.8085	91.5709	63.5909	76.3091	77.1619	76.2068	-1	77.1575	81.7597	74.4321	81.7597	69.3719	54.2472	85.8477	73.8475	-1	78.5465	77.2227	-1	81.7597	98.1117	-1	107.31	76.3091	-1	88.0489	76.3091	78.1364	81.7597	-1	-1	70.0798
S980	Speed	2016-06-07	83.0952	83.0952	81.7597	60.7122	81.7597	77.1575	79.4981	81.7597	88.0489	84.7178	76.3091	79.9481	76.5972	78.7855	-1	79.8584	81.7941	72.0136	81.5523	81.7597	84.6477	84.6477	76.3091	78.1364	88.0489	88.0489	35.2196	81.7597	94.2857	77.8836	68.6782	77.1132	75.9919	74.4321	74.4321	84.7879	77.8836	84.7879	78.9404	84.7879	81.3456	78.5011	77.8836	80.5405	85.8477	73.9001	74.4321
S980	Speed	2016-06-08	75.7758	70.2855	73.7883	108.461	83.0927	81.7597	76.253	77.2227	81.4621	-1	87.0513	79.2109	84.7879	78.5384	80.3021	44.0245	79.0421	83.0927	79.9481	85.3334	74.739	90.366	79.8584	76.3091	77.9505	51.7864	79.8584	78.1545	76.4403	75.736	78.9404	83.7539	83.0927	86.3483	80.4784	86.3342	78.1364	77.3655	86.7614	80.3021	76.3091	80.4406	76.3091	77.8836	81.7597	79.9481	76.3091
S980	Speed	2016-06-09	74.4321	85.8477	64.4468	61.0473	88.049	76.3091	76.3091	73.8475	80.9243	78.9974	78.7914	78.4095	79.948	71.5398	72.6153	71.5863	77.2227	73.0619	73.1812	91.5709	69.2572	55.6571	78.9404	78.1364	81.5523	77.2227	70.0533	74.8381	85.8477	-1	78.9404	79.948	-1	138.501	81.7597	68.5573	88.0489	71.1546	76.3091	72.4264	86.3483	79.9481	75.8326	79.9481	86.7614	63.4858	81.7597
S980	Speed	2016-06-10	95.3864	95.3864	79.9481	33.6658	77.2227	81.4621	42.9239	77.1575	69.3719	-1	80.3021	-1	75.2993	79.2015	82.4865	78.6715	-1	72.0865	95.3864	77.1575	71.5398	88.0489	77.1575	73.3293	88.5654	71.5398	79.9481	80.4784	79.2309	75.7478	44.5962	72.0475	88.9432	76.3933	79.9481	81.7597	81.7597	81.7597	94.853	74.8381	80.9451	83.2037	112.859	-1	77.7839	83.4067	78.9404
S980	Speed	2016-06-11	77.9505	78.3956	88.0489	84.7879	77.7839	86.9344	75.7478	88.0489	84.8536	72.5932	72.5552	75.4775	78.1545	74.8381	92.0907	78.1364	76.3091	83.2037	79.2015	75.2993	73.4216	81.5108	84.8536	74.4321	60.8934	79.2476	69.8974	74.4321	81.4621	72.8808	81.7597	80.3021	78.0423	71.5398	74.4969	81.7597	81.992	90.1959	84.7178	76.3091	80.9339	67.6375	83.2037	72.0475	88.0489	79.948	76.3091
S980	Speed	2016-06-12	78.5011	78.5011	80.6082	73.3293	76.3091	78.0899	72.0475	95.3864	95.9383	79.0511	72.2462	80.1011	83.7539	80.3021	83.2463	76.1371	79.9481	71.7886	76.3091	73.7883	74.4321	73.8475	70.9635	71.2038	75.736	83.5548	74.739	77.1575	79.948	84.7879	80.3021	81.7597	81.4621	81.7597	75.7478	73.8475	75.736	71.8885	71.5398	69.296	87.0362	75.9896	89.7754	106.4	89.1521	75.9065	92.3094
S980	Speed	2016-06-13	70.0798	58.2019	68.9815	67.3315	80.3021	73.6027	49.7668	-1	95.3864	78.5384	65.5337	66.3557	73.3741	54.2296	77.1575	75.7478	79.8373	84.6477	-1	63.5909	74.4321	72.0136	71.4778	74.4321	22.0122	24.354	69.3146	-1	77.2227	-1	81.7597	-1	78.8548	73.8475	74.4321	76.3091	-1	69.629	60.244	59.1703	81.5108	75.2993	80.3021	-1	76.3091	-1	-1
S980	Speed	2016-06-14	83.7539	83.7539	82.9447	74.739	-1	73.8475	80.3254	86.3876	77.0914	66.9861	52.0289	63.8592	-1	55.9512	71.5398	78.5011	84.0932	76.253	-1	67.5128	50.9915	77.2227	81.7597	78.0434	84.7178	78.5011	75.7478	81.2618	47.6932	75.2993	89.4247	74.739	94.8131	77.2227	91.5709	81.7597	74.739	76.3091	76.3091	79.8584	84.1644	81.7597	75.9919	88.0489	81.7941	-1	71.5398
S980	Speed	2016-06-15	79.9481	80.4784	69.3459	72.5552	-1	86.7614	75.9091	83.7539	79.1488	66.3705	76.5817	81.7597	84.6477	70.8679	78.6715	70.0533	67.3315	73.0619	81.7597	81.7597	91.0971	79.9481	78.6715	51.7525	-1	66.411	80.3021	81.1869	24.354	76.3091	91.5709	109.013	75.7674	72.5552	90.366	84.2008	78.5011	73.1812	83.2037	82.0598	72.5552	74.8381	-1	72.0136	83.2037	74.8381	80.1245
S980	Speed	2016-06-16	80.3021	81.7597	44.0245	63.5308	77.1575	81.5108	79.9481	81.7597	79.9481	84.7879	77.1575	78.1364	74.0129	74.6502	75.7478	77.1575	82.253	83.2463	110.938	77.8836	69.7281	89.7754	77.7839	76.253	74.4321	79.8584	84.7879	78.9404	79.2015	83.7539	67.7182	49.0558	67.3315	-1	84.1644	56.4669	81.7597	78.1364	54.5065	78.0434	81.7941	86.3876	77.1575	65.2166	-1	-1	74.4875
S980	Speed	2016-06-17	74.3621	63.2232	84.7879	86.4366	78.5011	74.4321	79.9481	78.0899	55.9269	95.3864	83.0927	61.9139	91.5709	36.9238	86.3876	83.7805	81.7597	88.0489	91.0971	78.9404	71.5398	112.025	72.3072	88.835	74.739	76.2068	88.0489	67.7182	93.4397	67.3315	73.9589	59.7513	105.985	78.9404	79.4714	72.5552	77.4214	67.3315	82.2541	-1	75.4775	81.5108	80.6913	77.2227	64.7907	71.5398	52.683
S980	Speed	2016-06-18	81.4621	77.5617	77.2227	78.9974	81.4621	77.6025	85.6417	84.7178	90.1959	78.1545	85.4206	74.739	79.2309	77.7908	72.0136	71.2131	88.0489	79.9481	83.7539	74.4321	83.4067	76.4856	76.3091	84.7879	83.947	88.728	84.6477	67.7182	81.7597	83.0927	72.0475	76.6429	81.7597	74.4321	80.6082	36.3377	75.736	59.2053	66.5121	76.3091	91.5709	78.0938	74.6502	38.1545	78.1545	73.8475	79.9481
S980	Speed	Day Median	79.2246	79.4897	76.0797	73.3293	78.3187	78.7806	77.9036	81.7597	81.6109	78.7679	76.8696	78.1364	79.2309	75.1602	77.9145	76.6473	79.9481	76.0798	80.7502	77.1597	74.4321	79.9481	77.4707	77.1762	77.9505	78.8744	77.8031	78.0434	79.948	75.7419	78.9404	77.1132	78.8548	76.3512	80.5433	81.7597	78.3187	74.7451	76.3091	76.7333	81.4282	79.2246	77.8836	78.9158	82.4989	75.3723	76.3091
S980	Volume	2016-06-05	3	6	5	4	5	6	2	8	4	8	3	1	3	4	4	5	2	5	5	2	1	2	2	3	5	5	2	3	5	7	1	3	6	1	2	6	3	5	2	4	1	5	7	1	2	5	3
S980	Volume	2016-06-06	1	1	4	0	1	3	2	1	1	6	1	2	2	5	0	4	2	1	1	5	4	0	2	1	3	3	2	2	3	2	0	6	3	0	2	3	0	3	1	0	4	2	1	1	0	0	3
S980	Volume	2016-06-07	3	3	2	4	4	5	5	2	2	3	1	2	5	4	0	3	5	5	3	3	1	1	2	2	1	1	2	2	5	2	3	6	3	4	2	4	2	4	2	2	4	3	3	6	3	2	3
S980	Volume	2016-06-08	4	4	4	3	2	1	3	8	5	0	4	6	2	3	3	3	4	3	3	6	3	3	3	1	8	4	3	5	5	4	4	3	2	2	5	5	2	7	5	2	1	7	1	6	2	3	1
S980	Volume	2016-06-09	3	3	3	4	5	1	2	4	8	11	8	9	4	2	6	7	8	3	4	2	3	4	2	1	3	4	2	2	3	0	2	5	0	3	1	6	3	6	1	6	2	4	8	2	2	1	1
S980	Volume	2016-06-10	3	3	3	2	5	3	3	3	2	0	4	0	4	4	5	3	0	6	1	2	1	3	2	4	3	1	2	3	5	3	3	2	6	5	3	1	2	2	4	2	4	3	6	0	6	4	2
S980	Volume	2016-06-11	5	8	1	4	6	6	4	4	7	7	1	8	4	4	3	1	3	5	4	4	8	5	4	4	5	3	3	5	3	9	3	2	8	1	4	1	4	5	5	4	7	6	5	4	3	4	2
S980	Volume	2016-06-12	5	4	5	3	1	4	4	1	3	4	12	4	3	4	4	9	2	8	1	4	3	2	9	4	4	5	3	10	5	2	4	3	6	1	4	2	5	9	2	4	6	3	4	3	6	6	5
S980	Volume	2016-06-13	3	3	3	1	3	5	1	0	3	3	2	4	5	5	2	3	2	1	0	1	3	3	3	2	1	1	5	0	3	0	1	0	4	2	3	5	0	2	1	4	3	4	2	0	3	0	0
S980	Volume	2016-06-14	3	3	5	4	0	2	4	4	4	4	3	5	0	5	1	6	5	3	0	2	2	2	2	3	4	3	3	2	3	4	5	3	2	3	2	1	4	1	1	3	5	1	3	2	3	0	1
S980	Volume	2016-06-15	2	6	4	1	0	3	2	3	7	3	9	3	1	3	3	2	1	3	2	3	3	5	3	4	0	7	2	6	1	2	2	2	2	1	3	4	3	5	2	4	2	2	0	2	2	2	7
S980	Volume	2016-06-16	2	3	3	5	4	3	3	1	3	2	2	1	7	3	6	2	4	4	4	4	4	4	6	3	2	3	2	2	4	3	1	3	1	0	5	8	3	1	3	3	3	4	3	3	0	0	6
S980	Volume	2016-06-17	10	4	4	7	5	2	3	4	5	1	2	7	2	2	4	8	2	2	5	2	1	3	4	3	2	5	3	2	4	1	6	1	5	2	10	2	6	1	6	0	7	6	5	11	3	5	4
S980	Volume	2016-06-18	5	7	4	5	6	4	4	3	4	5	5	4	5	7	4	4	2	3	3	3	4	9	4	2	5	5	1	1	5	3	2	5	2	5	5	2	4	6	5	2	2	3	3	3	9	2	5
S980	Volume	Day Median	3	3.5	4	4	4	3	3	3	4	3.5	3	4	3.5	4	3.5	3.5	2	3	3	3	3	3	3	3	3	3.5	2	2	4	2.5	2.5	3	3	2	3	3.5	3	4.5	2	3	3.5	3.5	3	2.5	3	2	3
S981	Density	2016-06-05	3.84167	2.4469	4.13558	4.05079	3.81866	3.15374	5.28782	2.0254	9.10492	3.89644	6.54113	2.64795	2.61905	2.14849	2.56245	2.64554	3.5595	3.71242	5.46492	3.03943	2.05791	1.86524	3.3815	2.16642	1.43295	3.22354	5.51269	4.3137	1.65692	4.75897	6.29017	3.57395	1.65835	5.3264	1.58829	2.09403	4.10516	3.7741	5.23689	2.05795	4.81419	1.89187	2.4407	5.25888	1.76155	3.51133	2.56745
S981	Density	2016-06-06	0.57318	0.505747	0.99584	4.60248	1.50159	1.97366	2.09537	1.9568	0.876628	0.505747	3.20806	1.09819	1.07893	1.44981	3.37187	0	2.58056	2.71658	1.68703	1.58829	2.69607	3.31273	0.997044	2.16642	0.505747	1.55221	0.942812	2.65276	4.19266	1.60755	3.17417	0.57318	3.35011	2.74785	0.907937	2.09283	1.5341	1.22222	1.69506	0.539464	0	2.51188	0.505747	2.18087	0.593651	0.539464	1.11746
S981	Density	2016-06-07	3.15869	3.15869	1.61714	1.9387	3.69936	2.7458	2.58547	2.51562	1.11264	2.60112	2.13261	2.17953	2.07972	2.94301	3.29226	0	2.1422	2.70106	4.25943	2.11593	0.57318	0.57318	1.02822	1.07893	0.593651	0.593651	2.04105	3.40898	0.977778	3.34525	1.64519	1.9098	5.85253	3.08613	2.13163	1.08267	2.06545	2.06545	1.90618	0.925999	2.15785	2.16383	3.21399	1.48352	4.76758	3.03689	2.03985
S981	Density	2016-06-08	0.55873	3.10562	4.48291	1.51724	2.8081	2.42763	1.58708	1.57397	5.34647	4.46355	0.453968	3.15365	4.85812	1.69305	3.66551	2.14956	2.7503	3.29351	1.48602	3.05629	4.15578	3.17296	2.53114	3.61007	1.65813	5.15416	4.04593	2.04226	2.63738	2.63595	3.04313	3.81357	2.56606	1.8363	1.6315	4.05062	3.92538	2.13275	4.73587	2.93958	2.51433	1.65692	4.08585	2.33973	5.2661	2.73465	2.44422
S981	Density	2016-06-09	2.56606	2.89993	2.14581	2.34642	2.85506	2.1422	1.09819	1.06327	2.10848	4.71692	5.74545	4.91137	4.21389	3.24646	1.07893	2.78527	4.76276	4.88166	2.26382	2.11598	2.70089	2.70044	2.60112	4.88407	1.10323	2.21088	2.6504	2.34744	2.87799	3.11877	0.698413	1.57531	3.74743	0.593651	3.18915	2.14822	4.4124	1.51724	5.108	0.57318	4.65809	2.0435	3.05513	5.84905	1.53785	1.53776	1.73439
S981	Density	2016-06-10	2.64795	2.64795	1.99288	1.77324	3.51133	4.34233	3.82437	3.82802	2.07602	2.38687	2.13016	2.08355	1.58949	2.21829	3.05255	3.05255	2.60602	1.08254	3.89724	2.26623	1.52099	2.33366	2.11089	1.08267	3.60075	2.03971	0.488889	2.03869	1.61714	3.12243	3.22719	3.18621	1.57156	2.38138	6.61726	1.48477	0.539464	1.5341	1.53651	1.96662	2.98645	3.87632	1.54971	3.83164	0.593651	5.13507	2.0435
S981	Density	2016-06-11	4.04959	3.07186	4.60591	2.75775	3.57876	3.49215	4.62883	2.72729	1.95556	6.67368	5.78416	1.10194	6.02129	2.69536	4.02564	1.61018	1.48477	2.48432	4.03541	3.11057	5.55122	5.4432	3.56088	2.0617	3.38632	6.43146	2.57936	5.04677	5.13574	3.94853	5.45627	3.20547	3.26581	4.0185	1.72436	2.83272	0.539464	5.53686	2.98507	3.27304	1.57022	4.31945	6.45697	4.20372	2.87085	2.33246	2.91282
S981	Density	2016-06-12	2.76288	3.19486	4.43385	3.07061	2.89984	2.77438	3.63549	4.11586	3.2416	2.33081	4.18811	7.95744	4.37106	2.10969	4.15698	4.89009	5.23841	2.23635	5.96817	1.13191	2.58792	5.47674	1.14636	6.37393	3.31648	5.59243	3.72572	2.70847	6.89404	4.12438	3.2139	4.12197	2.71658	5.17784	0.96092	2.82902	1.55096	3.2193	5.70968	3.01401	4.07501	3.84613	3.54429	2.51549	3.60066	3.79177	5.92139
S981	Density	2016-06-13	3.5041	1.33666	3.23678	1.89437	1.31494	2.23376	4.50151	0	0	1.38238	1.04521	1.70331	1.77493	3.59442	5.12985	2.77443	2.07481	1.23426	2.64567	0	1.89655	1.58842	1.72436	3.39118	2.60353	2.41193	2.52392	3.4459	1.0994	1.15011	0.628571	0.579424	1.04762	4.09446	0.606897	2.84556	3.99201	3.06093	1.85119	0.708046	3.34667	2.47825	2.65419	1.57388	0.438314	1.29929	0.55873
S981	Density	2016-06-14	2.78522	3.05736	3.73169	3.09121	3.12747	0.994636	1.13071	2.72408	5.23328	2.0592	3.12488	3.40657	4.73244	0.453968	4.32003	1.64011	4.22673	4.21228	2.70588	1.06327	3.33704	3.20681	3.70168	2.00733	2.17712	2.06794	1.51724	2.129	1.3619	3.10071	2.1616	2.65878	2.7602	1.58949	2.61677	2.11089	0.505747	2.20143	2.14581	2.74187	2.77559	3.54143	0.994636	1.58717	4.07006	2.0398	0.55873
S981	Density	2016-06-15	3.27531	1.01149	5.07223	4.96426	1.59212	0.52381	2.16762	1.1601	2.41438	6.13421	1.71142	5.24474	1.61839	1.59083	2.7846	1.95306	2.22453	1.87729	2.81894	1.51724	2.17833	3.09126	4.31112	2.6892	5.29777	0.52381	3.21038	4.05583	4.26072	1.61839	2.61544	2.49502	1.62321	2.21588	0.579424	1.44981	3.08385	1.12139	5.25785	1.97237	2.00863	1.60153	1.19756	1.08254	2.44355	3.72447	2.25205
S981	Density	2016-06-16	2.0642	2.65651	3.3295	4.31812	3.46156	4.10623	4.32066	1.08267	2.129	2.34816	2.67926	2.23635	2.96705	3.87864	3.25418	4.70706	1.58592	3.10678	2.56245	3.06499	3.02628	3.03818	3.00197	5.2133	3.93176	1.6427	4.18325	3.03569	1.89985	3.0587	2.1133	0.615638	3.03448	1.69064	0	4.09651	5.39861	4.72205	2.06045	3.81357	4.23021	2.05795	2.63591	2.70717	2.88651	0	0.994636
S981	Density	2016-06-17	2.84324	8.67227	1.50043	4.91012	3.82695	0.959671	3.60441	3.15967	3.52707	3.68616	3.84247	1.60519	6.66155	1.58829	3.70881	4.31089	4.78399	1.04646	1.5353	2.95501	1.64711	1.93749	2.20665	2.64799	1.53535	1.08517	3.685	2.0254	2.30994	3.56797	1.57143	3.24405	2.38945	2.24455	0.962124	5.95346	1.55595	2.60116	2.2277	3.47516	0.453968	4.83434	3.52462	2.98145	5.84736	2.00854	2.82518
S981	Density	2016-06-18	5.24086	3.58001	7.88997	3.10553	4.19195	6.02316	3.03569	4.45428	1.96996	3.9847	2.58431	2.90082	3.02757	3.10067	4.55168	4.43907	4.79434	1.46787	2.70481	2.53235	3.04327	3.75359	5.87782	3.99812	1.64007	4.6758	4.14369	2.07713	1.6113	3.14286	2.01228	2.68287	6.02339	2.12655	3.33597	3.85452	2.87214	2.59737	4.43733	5.11777	1.04521	2.75753	3.36077	3.34756	4.72294	4.36392	2.09283
S981	Density	Day Median	2.81423	2.97865	3.5306	3.08091	3.29451	2.58671	3.32005	2.27051	2.11874	3.14364	2.90207	2.44215	2.99731	2.18339	3.51869	2.70998	2.67816	2.59269	2.70535	2.1911	2.64199	3.06472	2.56613	2.6686	1.91762	2.13941	2.93039	2.68062	2.10489	3.1206	2.38852	2.67083	2.73839	2.31297	1.60989	2.48862	2.4688	2.3994	2.60638	2.39991	2.64496	2.49506	2.85466	2.61133	2.87868	2.53355	2.06817
S981	Flow	2016-06-05	720	600	960	960	840	720	1200	480	2040	960	1440	600	600	480	600	600	840	840	1200	720	480	360	720	480	360	720	1200	960	360	1080	1200	840	360	1200	360	480	960	840	1080	480	1080	240	600	1080	480	840	600
S981	Flow	2016-06-06	120	120	240	840	360	480	480	480	240	120	720	240	240	360	840	0	600	600	360	360	600	720	240	480	120	360	240	600	720	360	600	120	720	600	240	480	360	360	480	120	0	600	120	480	120	120	240
S981	Flow	2016-06-07	720	720	360	480	600	600	600	600	240	600	480	480	480	720	720	0	480	600	960	480	120	120	240	240	120	120	480	480	240	840	360	360	1320	720	480	240	480	480	480	240	480	480	720	360	1080	720	480
S981	Flow	2016-06-08	120	720	960	360	600	600	360	360	1200	1080	120	720	1080	360	840	480	360	720	360	720	960	720	600	840	360	1200	720	480	600	600	720	840	600	480	480	960	960	480	1080	720	600	360	960	480	1200	600	600
S981	Flow	2016-06-09	600	600	480	480	480	480	240	240	480	1080	1320	1080	960	720	240	600	960	1080	480	480	600	600	600	720	240	600	600	480	600	720	120	480	840	120	720	480	840	360	1080	120	840	480	720	1320	360	360	360
S981	Flow	2016-06-10	600	600	480	480	480	960	840	600	480	480	480	480	360	480	720	720	600	240	840	480	360	480	480	240	840	480	120	480	360	720	720	480	360	600	1440	360	120	360	360	480	720	960	360	840	120	1080	480
S981	Flow	2016-06-11	960	720	1200	600	840	840	1080	600	480	1560	1320	240	1320	600	840	360	360	600	960	720	1200	1320	840	480	720	1200	600	840	1080	960	1200	720	720	960	360	600	120	1200	720	840	360	960	1320	960	600	480	720
S981	Flow	2016-06-12	600	720	960	720	600	600	840	960	720	600	960	1800	840	480	960	1200	1200	480	1320	240	600	720	240	1320	720	1320	960	600	1560	960	720	960	720	1200	240	600	360	720	1200	720	840	960	720	600	840	960	1320
S981	Flow	2016-06-13	600	360	600	360	240	480	960	0	0	360	240	360	360	720	840	600	480	240	480	0	360	360	360	600	600	240	240	720	240	240	120	120	240	840	120	600	840	720	360	120	480	600	600	360	120	240	120
S981	Flow	2016-06-14	720	720	840	720	720	240	240	600	1200	480	600	600	840	120	720	360	960	960	600	240	720	480	840	480	480	600	360	480	360	480	480	720	600	360	600	480	120	480	480	600	600	840	240	360	960	480	120
S981	Flow	2016-06-15	720	240	1200	1080	360	120	480	240	480	1440	360	1200	360	360	600	480	480	480	600	360	480	720	960	600	720	120	720	600	960	120	600	600	360	480	120	360	720	240	840	480	480	360	360	240	480	960	480
S981	Flow	2016-06-16	480	600	720	720	600	960	1080	240	480	480	600	480	720	840	840	1080	360	720	600	840	720	720	600	1200	600	360	960	720	480	720	480	120	480	360	0	960	1200	840	480	720	960	480	600	600	480	0	240
S981	Flow	2016-06-17	600	2040	360	1080	960	240	840	720	840	840	600	360	1200	360	600	960	1200	240	360	720	480	480	600	600	360	240	840	480	480	840	360	720	480	600	240	1440	360	600	480	840	120	1200	840	720	1320	360	600
S981	Flow	2016-06-18	1200	840	1800	720	960	1440	720	1080	480	960	600	720	720	720	1080	960	1080	360	600	600	720	840	1320	840	360	1080	960	480	360	720	480	600	1320	480	720	840	360	600	720	1080	240	600	720	480	720	1080	480
S981	Flow	Day Median	600	660	780	720	600	600	780	540	480	720	600	540	720	480	780	600	600	600	600	480	600	660	600	600	420	540	660	540	480	720	540	600	600	600	360	540	420	540	600	540	540	600	660	540	540	540	480
S981	Headway	2016-06-05	22.5	23.3333	15.8333	7.5	13.3333	22.5	16.4286	7.5	8	15.8333	7.83333	18.75	6	25	6	18.75	8.75	8.75	10.3333	18.3333	15	22.5	18.3333	25	22.5	18	14.5	21.6667	22.5	10.8333	10.3333	10.5	22.5	9.16667	22.5	15	11.6667	13.3333	6.75	25	15.3333	30	23.3333	15.3333	20	8.75	12.5
S981	Headway	2016-06-06	30	30	30	13.3333	22.5	20	25	20	15	30	11.25	30	15	22.5	17.5	-1	23.3333	18.75	22.5	22.5	18.75	15	30	25	30	22.5	30	12.5	22.5	22.5	18.75	30	18.3333	23.3333	15	15	22.5	22.5	25	30	-1	18.75	30	25	30	30	15
S981	Headway	2016-06-07	18.3333	18.3333	22.5	20	20	20	23.3333	23.3333	15	20	25	20	25	22.5	18.3333	-1	20	18.75	17	20	30	30	30	15	30	30	20	15	15	13.3333	30	22.5	14.1667	18.3333	15	30	25	25	20	30	7.5	25	15	10	10.8333	11.25	20
S981	Headway	2016-06-08	30	15	15.8333	10	18.75	20	22.5	30	14.5	10.8333	30	22.5	10.8333	22.5	16.6667	25	22.5	22.5	22.5	18.3333	11.6667	11.25	12.5	8.75	22.5	16.4286	18.3333	20	12.5	20	18.3333	8.75	12.5	25	25	12.5	17	15	16.6667	18	23.3333	22.5	17	25	14.5	12.5	23.3333
S981	Headway	2016-06-09	12.5	23.3333	20	15	20	20	30	30	20	15.3333	9.5	9.64286	15.8333	18.3333	15	23.3333	8	10.8333	15	25	20	20	20	11.25	30	23.3333	23.3333	15	20	18	30	25	13.3333	30	18.3333	20	17.5	10	15.3333	30	16.6667	25	18.3333	8.33333	30	30	22.5
S981	Headway	2016-06-10	18.75	18.75	15	20	15	15.8333	17.5	12.5	25	25	7.5	25	22.5	25	18.3333	18.3333	20	15	13.3333	15	22.5	15	20	30	22	25	30	25	22.5	22.5	18.3333	20	30	12.5	7.83333	22.5	30	22.5	22.5	25	18.3333	15.8333	22.5	17.5	30	10.8333	25
S981	Headway	2016-06-11	7.5	18.3333	16.4286	23.3333	8.75	17.5	15	18.75	7.5	13.4286	8.33333	30	10	20	17.5	30	22.5	23.3333	11.6667	18.3333	15	14.1667	17.5	15	18.3333	14.5	23.3333	17.5	9.64286	12.5	9.16667	11.25	18.3333	8	22.5	20	30	16.4286	22.5	17.5	22.5	17.1429	9.5	8	20	15	18.3333
S981	Headway	2016-06-12	20	18.3333	15.8333	11.25	23.3333	18.75	16.6667	15.8333	11.25	20	15.8333	6.16667	16.6667	20	17	9.375	10.3333	25	10	30	20	18.3333	15	8.66667	18.3333	14.7619	17	20	7.5	11.6667	11.25	11.6667	10	9.16667	30	20	10	10	15	10	16.6667	17	18.3333	18.75	22	15.8333	9.5
S981	Headway	2016-06-13	12.5	30	6	22.5	15	25	12.5	-1	-1	10	15	22.5	22.5	18	17.5	20	25	30	25	-1	22.5	22.5	22.5	12.5	20	30	30	22.5	30	30	30	30	15	17.5	30	20	17.5	22.5	30	30	20	20	23.3333	30	30	30	30
S981	Headway	2016-06-14	18.3333	10	10.5	22.5	18.3333	30	30	20	6.25	15	20	12.5	13.3333	30	18.3333	30	15.8333	15.8333	20	30	18.3333	25	13.3333	20	20	12.5	22.5	25	22.5	15	20	11.25	20	22.5	23.3333	20	30	25	20	18.75	18.75	10.5	30	22.5	8	25	30
S981	Headway	2016-06-15	15	15	10	10.8333	22.5	30	25	30	25	7.83333	30	10	10	22.5	12.5	15	25	20	18.75	10	20	18.3333	15.8333	23.3333	18.3333	30	15	20	11.6667	30	12.5	12.5	22.5	25	30	10	18	30	13.3333	20	25	22.5	22.5	15	25	8	25
S981	Headway	2016-06-16	15	23.3333	10	11.25	18.75	17	10.8333	30	25	25	18.75	25	11.25	17.5	17.5	16.875	22.5	18.3333	12.5	17.5	18.3333	15	12.5	9.16667	20	30	7.5	11.25	25	18.3333	20	30	7.5	22.5	-1	21.6667	10.3333	22	25	11.25	8	20	12.5	20	25	-1	30
S981	Headway	2016-06-17	20	5.33333	30	12	15.8333	30	17.5	18.3333	17.5	13.3333	12.5	30	9.16667	22.5	12.5	8	10.3333	30	22.5	10	15	20	20	23.3333	30	30	13.3333	7.5	15	16.6667	10	18.3333	25	18.75	30	9.76191	22.5	12.5	15	17.5	30	10.3333	22	22.5	14	22.5	23.3333
S981	Headway	2016-06-18	10	13.3333	6.7619	15	12.5	7.83333	11.25	10.8333	25	17	20	11.25	22.5	18	16.6667	12.5	15.3333	22.5	12.5	12.5	15	17.5	10	17.5	22.5	15.3333	11.6667	20	30	11.25	25	12.5	10	15	18.3333	8.75	22.5	12.5	18	10.8333	15	12.5	18.3333	15	18.3333	21.4286	15
S981	Headway	Day Median	18.3333	18.3333	15.8333	14.1667	18.5417	20	17.5	20	15	15.5833	15.4167	21.25	14.1667	22.5	17.25	18.5417	20	19.375	16	18.3333	18.5417	18.3333	17.9167	16.25	22.25	22.9167	19.1667	20	21.25	17.3333	18.5417	15.4167	16.6667	18.5417	22.5	20	20.25	19.2143	19	19.375	18.3333	19.375	20.1667	18.125	21	15.8333	22.9167
S981	Occupancy	2016-06-05	2.07407	1.31481	2.2037	2.18519	2.03704	1.7037	2.85185	1.07407	4.90741	2.09259	3.48148	1.44444	1.38889	1.12963	1.40741	1.44444	1.92593	2	2.92593	1.62963	1.11111	1	1.81481	1.14815	0.777778	1.75926	2.96296	2.33333	0.888889	2.53704	3.37037	1.94444	0.888889	2.83333	0.851852	1.12963	2.18519	2	2.83333	1.09259	2.57407	1.01852	1.31481	2.83333	0.925926	1.88889	1.37037
S981	Occupancy	2016-06-06	0.314815	0.277778	0.537037	2.46296	0.814815	1.03704	1.11111	1.05556	0.481481	0.277778	1.72222	0.592593	0.592593	0.777778	1.7963	0	1.38889	1.48148	0.907407	0.851852	1.46296	1.75926	0.537037	1.14815	0.277778	0.833333	0.5	1.42593	2.27778	0.87037	1.72222	0.314815	1.7963	1.48148	0.481481	1.12963	0.833333	0.666667	0.907407	0.296296	0	1.37037	0.277778	1.16667	0.314815	0.296296	0.592593
S981	Occupancy	2016-06-07	1.68519	1.68519	0.87037	1.05556	1.98148	1.46296	1.38889	1.35185	0.611111	1.38889	1.12963	1.16667	1.11111	1.59259	1.75926	0	1.16667	1.46296	2.2963	1.11111	0.314815	0.314815	0.537037	0.592593	0.314815	0.314815	1.09259	1.85185	0.537037	1.77778	0.87037	1.03704	3.14815	1.64815	1.12963	0.574074	1.09259	1.09259	1.03704	0.5	1.18519	1.14815	1.7037	0.814815	2.53704	1.62963	1.11111
S981	Occupancy	2016-06-08	0.296296	1.64815	2.38889	0.833333	1.5	1.2963	0.851852	0.833333	2.85185	2.38889	0.240741	1.7037	2.55556	0.907407	1.96296	1.14815	1.5	1.77778	0.777778	1.62963	2.2037	1.72222	1.37037	1.94444	0.888889	2.77778	2.14815	1.11111	1.40741	1.40741	1.62963	2.05556	1.38889	0.981482	0.87037	2.14815	2.11111	1.11111	2.55556	1.59259	1.33333	0.888889	2.2037	1.24074	2.83333	1.48148	1.27778
S981	Occupancy	2016-06-09	1.38889	1.53704	1.14815	1.24074	1.55556	1.16667	0.592593	0.574074	1.14815	2.48148	3.03704	2.64815	2.22222	1.74074	0.592593	1.5	2.55556	2.61111	1.22222	1.11111	1.44444	1.42593	1.38889	2.61111	0.574074	1.18519	1.42593	1.22222	1.53704	1.7037	0.37037	0.851852	2	0.314815	1.72222	1.14815	2.37037	0.833333	2.74074	0.314815	2.48148	1.09259	1.62963	3.09259	0.814815	0.814815	0.907407
S981	Occupancy	2016-06-10	1.44444	1.44444	1.07407	0.962963	1.90741	2.33333	2.03704	2.07407	1.11111	1.27778	1.12963	1.09259	0.851852	1.18519	1.62963	1.62963	1.38889	0.574074	2.05556	1.22222	0.814815	1.25926	1.14815	0.574074	1.90741	1.09259	0.259259	1.09259	0.87037	1.68519	1.72222	1.74074	0.833333	1.27778	3.51852	0.796296	0.296296	0.833333	0.833333	1.03704	1.59259	2.07407	0.833333	2.09259	0.314815	2.74074	1.09259
S981	Occupancy	2016-06-11	2.18519	1.64815	2.48148	1.48148	1.92593	1.87037	2.48148	1.48148	1.07407	3.57407	3.07407	0.574074	3.22222	1.42593	2.16667	0.851852	0.777778	1.33333	2.14815	1.66667	2.96296	2.92593	1.87037	1.09259	1.81481	3.46296	1.38889	2.68519	2.7963	2.11111	2.90741	1.74074	1.74074	2.14815	0.925926	1.5	0.296296	2.94444	1.61111	1.75926	0.851852	2.35185	3.46296	2.27778	1.53704	1.25926	1.55556
S981	Occupancy	2016-06-12	1.46296	1.68519	2.37037	1.66667	1.53704	1.48148	1.94444	2.2037	1.74074	1.24074	2.24074	4.24074	2.35185	1.14815	2.24074	2.61111	2.7963	1.18519	3.2037	0.611111	1.37037	2.94444	0.62963	3.40741	1.74074	2.98148	1.98148	1.44444	3.68519	2.18519	1.72222	2.18519	1.46296	2.75926	0.518518	1.5	0.851852	1.7037	3.05556	1.62963	2.18519	2.07407	1.87037	1.37037	1.90741	2.01852	3.16667
S981	Occupancy	2016-06-13	1.90741	0.703704	1.77778	1.01852	0.722222	1.18519	2.40741	0	0	0.759259	0.574074	0.888889	0.962963	1.96296	2.77778	1.48148	1.11111	0.666667	1.40741	0	1.01852	0.851852	0.925926	1.75926	1.38889	1.31481	1.37037	1.7963	0.592593	0.611111	0.333333	0.296296	0.555555	2.2037	0.333333	1.51852	2.14815	1.64815	0.981482	0.388889	1.81481	1.31481	1.42593	0.833333	0.240741	0.703704	0.296296
S981	Occupancy	2016-06-14	1.48148	1.64815	2	1.66667	1.66667	0.537037	0.611111	1.44444	2.83333	1.09259	1.66667	1.85185	2.53704	0.240741	2.27778	0.87037	2.25926	2.25926	1.44444	0.574074	1.77778	1.72222	1.96296	1.07407	1.18519	1.11111	0.796296	1.12963	0.703704	1.68519	1.16667	1.44444	1.46296	0.851852	1.40741	1.12963	0.277778	1.16667	1.14815	1.46296	1.48148	1.92593	0.537037	0.833333	2.18519	1.09259	0.296296
S981	Occupancy	2016-06-15	1.74074	0.555555	2.72222	2.64815	0.833333	0.277778	1.14815	0.611111	1.2963	3.25926	0.907407	2.77778	0.888889	0.833333	1.44444	1.03704	1.16667	1.01852	1.53704	0.833333	1.16667	1.64815	2.31481	1.44444	2.83333	0.277778	1.7037	2.18519	2.25926	0.888889	1.40741	1.35185	0.87037	1.18519	0.296296	0.796296	1.68519	0.592593	2.77778	1.01852	1.05556	0.87037	0.648148	0.574074	1.2963	2	1.18519
S981	Occupancy	2016-06-16	1.09259	1.40741	1.7963	2.33333	1.81481	2.18519	2.2963	0.574074	1.12963	1.25926	1.46296	1.18519	1.59259	2.11111	1.75926	2.57407	0.851852	1.66667	1.37037	1.64815	1.61111	1.61111	1.62963	2.75926	2.07407	0.87037	2.25926	1.62963	1.01852	1.62963	1.14815	0.314815	1.66667	0.907407	0	2.22222	2.87037	2.57407	1.09259	2.07407	2.2963	1.11111	1.42593	1.44444	1.55556	0	0.537037
S981	Occupancy	2016-06-17	1.51852	4.59259	0.796296	2.64815	2.05556	0.5	1.92593	1.68519	1.88889	1.94444	2.05556	0.851852	3.53704	0.851852	2.01852	2.31481	2.55556	0.555556	0.833333	1.59259	0.87037	1.03704	1.18519	1.42593	0.814815	0.574074	1.96296	1.07407	1.2037	1.90741	0.833333	1.74074	1.27778	1.22222	0.518518	3.2037	0.814815	1.38889	1.2037	1.87037	0.240741	2.59259	1.90741	1.61111	3.11111	1.09259	1.51852
S981	Occupancy	2016-06-18	2.7963	1.88889	4.2037	1.64815	2.24074	3.2037	1.64815	2.37037	1.05556	2.14815	1.37037	1.57407	1.62963	1.68519	2.46296	2.37037	2.55556	0.796296	1.44444	1.37037	1.61111	2	3.14815	2.12963	0.888889	2.51852	2.2037	1.09259	0.851852	1.7037	1.07407	1.44444	3.2037	1.14815	1.77778	2.07407	1.55556	1.40741	2.42593	2.74074	0.574074	1.48148	1.7963	1.7963	2.55556	2.37037	1.12963
S981	Occupancy	Day Median	1.5	1.59259	1.89815	1.65741	1.74074	1.37963	1.78704	1.21296	1.13889	1.66667	1.56481	1.31481	1.61111	1.16667	1.87963	1.46296	1.44444	1.39815	1.44444	1.16667	1.40741	1.62963	1.37963	1.43519	1.03704	1.14815	1.56481	1.43519	1.11111	1.69444	1.28704	1.44444	1.46296	1.25	0.861111	1.32407	1.32407	1.27778	1.40741	1.27778	1.40741	1.34259	1.52778	1.40741	1.5463	1.37037	1.12037
S981	Speed	2016-06-05	63.4575	80	102.524	79.0909	74.1398	78.2873	74.8395	78.9969	74.0608	86.6933	74.2034	75.8442	76.3636	75.0802	78.0502	80.5594	78.5951	75.1462	72.2246	77.8405	77.7682	65.8513	70.9068	74.7727	83.2792	71.7143	74.112	68.9884	72.8693	76.5979	71.3628	79.4274	71.5909	74.9599	76.4956	76.4956	77.8092	74.7727	68.9483	76.8335	77.7292	51.6477	84.3182	67.9904	91.238	80.552	77.6332
S981	Speed	2016-06-06	69.7861	79.0909	80.552	63.4627	79.0909	80.3572	75.5936	80.8328	91.2587	79.0909	75.1616	72.8693	74.1477	83.2792	79.3215	-1	78.8132	72.8693	69.1575	76.4956	78.4329	72.7012	81.4248	74.7727	79.0909	77.7178	84.8526	76.1025	75.233	72.5137	56.7949	69.7861	71.6054	76.5909	88.1119	76.4516	79.1789	122.727	97.7563	74.1477	-1	80.4545	79.0909	73.125	67.3797	74.1477	71.5909
S981	Speed	2016-06-07	76.0882	76.0882	77.3756	82.2939	62.0121	72.071	75.3719	78.781	71.9008	76.3909	79.1782	72.2448	75.6818	105.18	73.4244	-1	75.2557	73.892	72.7912	73.5666	69.7861	69.7861	79.7126	74.1477	67.3797	67.3797	77.0316	54.1438	81.8182	83.1169	73.4759	63.0383	72.1171	81.0962	75.088	73.892	77.1772	77.1772	81.5854	86.4261	74.1477	77.1452	75.3896	80.8884	74.8984	79.0439	79.5949
S981	Speed	2016-06-08	71.5909	77.3469	66.9769	79.0909	70.6885	81.8543	75.2557	76.6558	74.6753	82.5	88.1119	77.2935	74.1625	73.2353	77.0337	73.0303	54.0472	72.7448	81.8182	77.5476	76.9322	75.2199	78.626	77.3611	74.2562	74.4929	62.3598	76.2397	75.504	76.526	76.7127	73.051	77.3944	86.014	95.6169	82.6111	80.4041	75.0379	78.2373	76.8872	79.3008	72.8693	76.7199	72.758	74.0537	73.2674	82.1172
S981	Speed	2016-06-09	77.3944	68.2964	74.4256	68.6323	57.5212	75.2557	72.8693	75.2557	76.0445	77.1704	76.5359	69.4881	76.3636	74.4805	74.1477	73.4244	69.2072	74.8977	70.6885	76.3636	76.1523	76.5584	76.3909	57.1625	72.6989	85.6493	75.4041	68.1818	71.6534	78.9336	57.2727	177.273	75.4805	67.3797	106.798	78.1656	67.1459	79.0909	74.3292	69.7861	59.1215	77.4351	80.553	75.059	78.1818	78.4091	67.632
S981	Speed	2016-06-10	75.8442	75.8442	80.8895	109.478	52.5048	73.6327	78.7028	57.1514	77.2665	67.441	75.1118	79.2732	78.1656	70.9845	78.5178	78.5178	75.8915	73.9003	72.1013	70.7637	77.7273	68.5829	73.2353	73.892	74.91	79.5054	81.8182	82.0838	77.3756	76.0938	75.386	63.1534	76.5341	88.0693	72.9353	80.3572	74.1477	79.1789	76.7045	96.3068	78.847	80.2797	79.5564	69.2823	67.3797	69.4502	77.4351
S981	Speed	2016-06-11	79.0447	78.1169	80.4902	70.713	78.626	80.3819	78.2923	80.9158	81.8182	75.928	75.7647	72.6136	72.1284	74.1477	69.7245	75.1218	80.3572	77.3448	78.847	75.4287	75.3446	75.6334	80.3852	77.6332	70.0713	67.7257	80.3852	66.1818	67.3817	80.3822	73.8503	75.2557	74.2857	79.1595	68.75	70.8936	74.1477	75.0593	79.458	82.6739	75.3409	73.892	69.6701	75.5822	71.1575	68.6068	82.4712
S981	Speed	2016-06-12	74.3027	74.2667	73.1311	77.7273	70.1872	72.8693	76.6558	77.8089	73.0749	86.257	77.1265	75.4875	70.4	74.4812	74.3647	82.9172	75.7535	71.5909	72.8591	70.6885	76.0985	49.9621	69.7861	69.9821	70.7973	75.7103	86.9212	72.6255	75.3413	77.0054	77.6149	77.1251	89.8937	77.7841	83.2792	71.7279	77.3715	74.7969	66.3486	80.3732	69.8918	81.2871	66.1607	75.3166	77.41	81.4782	73.0302
S981	Speed	2016-06-13	67.1669	105.252	61.7898	64.9366	60.8392	73.4745	70.5492	-1	-1	86.8071	76.5396	74.8568	66.7112	67.0147	65.8006	73.6301	78.2873	64.9099	61.8348	-1	62.3864	75.088	68.75	59.2105	76.4516	48.7744	35.7273	69.6446	73.2353	69.7727	63.6364	69.0341	76.3636	67.7232	65.9091	71.2708	69.4382	74.7681	65.1316	56.4935	54.4563	83.6301	74.2564	77.9304	91.2587	63.9723	71.5909
S981	Speed	2016-06-14	82.6872	78.9272	74.1322	75.2196	76.3636	80.4545	71.1364	73.125	76.061	77.7178	66.3344	64.5625	63.7624	88.1119	63.1219	73.4745	75.7507	75.2521	73.9223	75.2557	71.0346	59.7273	76.526	79.5032	72.8693	103.734	77.983	75.648	92.9752	60.9612	73.892	91.6667	71.2708	78.1656	77.06	75.2557	79.0909	72.3607	74.4256	77.6149	74.7902	79.0439	80.4545	74.3411	80.0496	79.2894	71.5909
S981	Speed	2016-06-15	73.7338	79.0909	91.2777	71.4534	74.0155	76.3636	75.9327	71.4371	69.9351	78.7272	70.9002	76.839	74.1477	75	72.2016	82.028	73.718	79.5754	69.6403	79.0909	71.1364	77.21	72.8959	74.1723	55.7616	76.3636	74.8783	58.7844	75.5936	24.7159	76.1235	80.4545	75.3409	72.4329	69.0341	82.7696	82.0804	72.0321	58.7342	79.6023	79.9351	76.8595	121.266	73.9003	64.931	87.1313	70.3788
S981	Speed	2016-06-16	77.7273	77.1636	72.1388	56.945	52.013	80.385	82.4766	73.892	75.648	70.1345	80.0064	71.5909	80.4545	75.039	113.629	72.587	76.5219	77.2958	78.7718	93.5331	78.3374	78.9946	69.6602	77.581	64.7058	73.1818	76.5723	78.4612	87.5248	78.2468	71.5283	64.9733	52.7273	70.6885	-1	79.5667	74.283	100.869	76.5341	66.2431	77.6407	78.1338	75.1549	73.158	66.1984	-1	80.4545
S981	Speed	2016-06-17	70.137	78.5316	80.3852	82.0048	81.6673	83.3916	74.4603	78.971	78.5637	75.9144	63.0711	74.8783	63.9283	76.4956	62.8788	75.3409	83.4433	76.5219	77.7273	81.8404	98.1074	81.4523	107.481	77.7829	78.2873	74.0625	75.7905	78.9969	69.3203	79.6274	76.3636	74.681	67.8788	83.25	83.8112	80.447	77.6332	76.7735	72.0779	80.7063	88.1119	84.6339	79.9351	83.6238	79.3159	63.3853	69.6828
S981	Speed	2016-06-18	75.5718	78.0765	75.9075	77.4194	75.5425	80.3409	79.0439	80.6828	83.2055	77.8489	78.1778	81.8686	75.3591	80.507	80.7279	70.7054	71.7755	80.552	73.892	78.3349	79.3092	73.1818	75.2738	69.1212	71.3636	77.2166	77.7042	79.8343	77.5957	74.5989	77.702	73.9426	74.559	75.2557	71.5909	73.1074	51.9636	77.3611	59.7066	72.132	76.5396	73.9091	74.155	53.8481	65.7874	87.885	76.4516
S981	Speed	Day Median	74.9373	78.0967	76.6415	76.3195	72.352	79.3141	75.4828	77.8089	76.0445	77.7834	76.1503	74.8675	74.1551	75.0195	74.2562	74.3759	75.8225	75.022	72.8251	76.4956	76.5422	74.1349	75.8324	74.4725	72.7841	75.1016	76.8019	74.1368	75.4226	76.5619	73.8712	74.3118	74.4223	77.1875	76.4956	76.4736	77.2744	75.9164	74.3774	77.251	76.5396	77.7845	77.9054	74.1207	74.476	78.4091	74.7409
S981	Volume	2016-06-05	6	5	8	8	7	6	10	4	17	8	12	5	5	4	5	5	7	7	10	6	4	3	6	4	3	6	10	8	3	9	10	7	3	10	3	4	8	7	9	4	9	2	5	9	4	7	5
S981	Volume	2016-06-06	1	1	2	7	3	4	4	4	2	1	6	2	2	3	7	0	5	5	3	3	5	6	2	4	1	3	2	5	6	3	5	1	6	5	2	4	3	3	4	1	0	5	1	4	1	1	2
S981	Volume	2016-06-07	6	6	3	4	5	5	5	5	2	5	4	4	4	6	6	0	4	5	8	4	1	1	2	2	1	1	4	4	2	7	3	3	11	6	4	2	4	4	4	2	4	4	6	3	9	6	4
S981	Volume	2016-06-08	1	6	8	3	5	5	3	3	10	9	1	6	9	3	7	4	3	6	3	6	8	6	5	7	3	10	6	4	5	5	6	7	5	4	4	8	8	4	9	6	5	3	8	4	10	5	5
S981	Volume	2016-06-09	5	5	4	4	4	4	2	2	4	9	11	9	8	6	2	5	8	9	4	4	5	5	5	6	2	5	5	4	5	6	1	4	7	1	6	4	7	3	9	1	7	4	6	11	3	3	3
S981	Volume	2016-06-10	5	5	4	4	4	8	7	5	4	4	4	4	3	4	6	6	5	2	7	4	3	4	4	2	7	4	1	4	3	6	6	4	3	5	12	3	1	3	3	4	6	8	3	7	1	9	4
S981	Volume	2016-06-11	8	6	10	5	7	7	9	5	4	13	11	2	11	5	7	3	3	5	8	6	10	11	7	4	6	10	5	7	9	8	10	6	6	8	3	5	1	10	6	7	3	8	11	8	5	4	6
S981	Volume	2016-06-12	5	6	8	6	5	5	7	8	6	5	8	15	7	4	8	10	10	4	11	2	5	6	2	11	6	11	8	5	13	8	6	8	6	10	2	5	3	6	10	6	7	8	6	5	7	8	11
S981	Volume	2016-06-13	5	3	5	3	2	4	8	0	0	3	2	3	3	6	7	5	4	2	4	0	3	3	3	5	5	2	2	6	2	2	1	1	2	7	1	5	7	6	3	1	4	5	5	3	1	2	1
S981	Volume	2016-06-14	6	6	7	6	6	2	2	5	10	4	5	5	7	1	6	3	8	8	5	2	6	4	7	4	4	5	3	4	3	4	4	6	5	3	5	4	1	4	4	5	5	7	2	3	8	4	1
S981	Volume	2016-06-15	6	2	10	9	3	1	4	2	4	12	3	10	3	3	5	4	4	4	5	3	4	6	8	5	6	1	6	5	8	1	5	5	3	4	1	3	6	2	7	4	4	3	3	2	4	8	4
S981	Volume	2016-06-16	4	5	6	6	5	8	9	2	4	4	5	4	6	7	7	9	3	6	5	7	6	6	5	10	5	3	8	6	4	6	4	1	4	3	0	8	10	7	4	6	8	4	5	5	4	0	2
S981	Volume	2016-06-17	5	17	3	9	8	2	7	6	7	7	5	3	10	3	5	8	10	2	3	6	4	4	5	5	3	2	7	4	4	7	3	6	4	5	2	12	3	5	4	7	1	10	7	6	11	3	5
S981	Volume	2016-06-18	10	7	15	6	8	12	6	9	4	8	5	6	6	6	9	8	9	3	5	5	6	7	11	7	3	9	8	4	3	6	4	5	11	4	6	7	3	5	6	9	2	5	6	4	6	9	4
S981	Volume	Day Median	5	5.5	6.5	6	5	5	6.5	4.5	4	6	5	4.5	6	4	6.5	5	5	5	5	4	5	5.5	5	5	3.5	4.5	5.5	4.5	4	6	4.5	5	5	5	3	4.5	3.5	4.5	5	4.5	4.5	5	5.5	4.5	4.5	4.5	4
S982	Density	2016-06-05	2.53731	3.56604	3.12734	4.25747	4.16927	2.96489	4.4	4.10304	5.42822	4.58107	5.19179	5.34286	2.61465	2.67984	2.19302	2.57481	2.10403	4.50502	4.26678	4.75257	4.03424	0	1.76	4.21738	1.53909	1.56444	3.08905	5.49496	3.55001	3.85058	3.9957	5.90185	2.39374	1.60169	6.78004	0.579424	3.18192	2.41806	4.20807	4.6028	2.66897	4.67885	1.74551	2.56628	5.74457	1.99798	2.88134
S982	Density	2016-06-06	3.28694	0.554074	0.521481	1.58617	4.16952	1.95918	2.13533	2.54714	0.977778	0.88	1.46899	2.0448	1.34302	1.48115	1.43407	2.88134	0	3.15062	2.52049	1.74189	1.62239	4.13564	1.02848	0.970535	2.27657	0.521481	1.65601	1.49926	2.19457	3.78669	3.64675	1.01037	0.554074	3.67572	2.31821	1.01399	2.53498	1.22765	1.19894	1.07193	0.521481	0.579424	2.02307	0.977778	1.65731	1.06831	0
S982	Density	2016-06-07	5.27146	5.27146	2.44444	1.94107	0.942857	3.7572	3.62373	1.95556	2.43358	1.50159	1.99177	2.16922	2.70519	1.98815	3.24477	1.49693	0	3.08543	3.2158	2.75433	2.6907	2.6907	1.03339	0.488889	1.4884	1.4884	0.615638	2.07868	3.41136	0.977778	4.1478	0.593651	2.52618	6.56818	2.32235	2.01841	1.72741	1.72741	3.08155	0.945185	2.03885	1.04296	4.5058	0.877672	2.02074	5.60101	2.0135
S982	Density	2016-06-08	1.38001	1.55461	1.93641	4.34568	2.75589	1.12988	3.02258	1.57531	2.40952	4.26471	3.37644	2.57481	1.58617	4.26083	2.65811	2.98041	1.62704	3.68658	2.0448	3.57199	1.01037	5.05289	3.1977	2.85728	2.05695	2.22354	5.26138	3.84851	2.46022	1.36889	4.20056	1.46667	4.97089	1.6586	2.87177	1.48736	5.00788	1.46667	2.06549	5.39356	3.79988	1.08642	2.55671	2.96955	3.10949	4.48407	3.75073
S982	Density	2016-06-09	2.56499	4.26239	1.208	2.60016	1.60868	3.87128	1.53185	0.579424	1.60066	3.54794	4.17884	3.85317	6.30874	4.54977	1.73103	1.09366	4.90803	3.55725	3.57044	2.68216	2.51687	1.6586	3.66925	3.59967	2.77399	1.48477	1.45089	3.76962	1.28172	3.92922	2.10041	0.651852	2.88988	2.18732	1.9121	2.44393	2.64362	3.25202	1.98815	4.67936	0.97545	5.84597	0.488889	3.9944	4.23678	1.49926	1.4884
S982	Density	2016-06-10	4.09451	4.09451	2.2344	1.387	1.92296	5.74225	2.64362	2.74864	3.80971	2.02074	2.12447	3.49439	1.52099	0	4.71015	1.06469	3.67055	3.13717	0.92475	3.80583	2.44548	0	3.23029	1.3037	0.488889	4.13641	1.55617	2.08955	0.942857	1.1335	2.98765	3.56113	2.64233	2.23802	3.76212	4.44708	0.912593	0.488889	2.33218	0.912593	2.39607	4.42302	2.22587	1.43407	3.8423	0	5.61782
S982	Density	2016-06-11	2.35029	4.62091	4.1271	3.61985	2.42272	4.46156	2.05333	4.60642	2.67026	4.41268	4.53115	4.48071	3.13329	3.89999	5.05599	1.63661	2.03031	2.07972	1.02848	4.88811	3.00809	5.93806	5.17938	3.14053	1.04762	3.35833	7.286	3.11906	5.0084	6.14008	3.57665	4.13926	2.65086	3.88912	2.8309	2.64362	1.5691	1.0127	5.49004	2.46022	3.44757	3.06603	4.89743	4.18841	3.0637	2.74864	2.67259
S982	Density	2016-06-12	3.12992	3.75461	2.66302	5.20628	1.31819	3.80118	3.18321	4.28774	2.51558	2.90074	3.63589	4.13564	8.32792	2.09679	3.58881	4.2479	4.91657	4.70161	2.55671	4.17418	1.67671	2.67958	3.11311	1.59704	5.67784	5.73604	3.99078	3.16614	4.12322	7.2234	2.53731	2.14387	5.05651	1.64412	5.22542	0.9307	4.318	0	3.095	5.42899	2.79572	4.89251	3.30453	4.16073	2.49514	2.76908	5.0772
S982	Density	2016-06-13	0.619259	3.02387	1.20929	3.12889	1.63196	1.71654	1.64774	4.38784	0	0.521481	1.26387	1.0127	1.28275	1.68395	3.8242	4.14986	2.62189	1.93279	1.6586	1.95193	0.579424	1.68395	0.912593	2.23544	4.27196	2.64	2.14025	0.55873	2.73648	1.07193	1.21058	0.579424	1.1648	0.54321	4.56296	0.521481	2.86323	3.73832	2.9041	1.16971	2.2163	2.46359	1.46667	3.33505	1.14074	0.456296	1.79984
S982	Density	2016-06-14	0.843786	2.4253	3.54768	4.99753	1.95556	2.70958	1.5065	1.07556	2.94678	4.38914	1.63429	4.77533	2.06782	4.12969	1.85545	2.68656	2.70984	3.12165	5.62636	2.12576	1.15005	4.74041	1.59212	3.81799	1.51737	2.10403	1.78794	1.43407	3.47422	2.07506	1.48115	1.50159	3.29547	3.11544	1.66222	2.49877	1.58617	0.52381	2.15111	3.25926	2.28148	1.68033	3.95586	0.456296	1.53418	4.13202	2.03652
S982	Density	2016-06-15	3.85343	1.10091	1.9628	5.95436	3.90102	0.488889	0.506996	2.55541	0.628571	3.17907	5.60955	2.66613	3.6765	2.63638	1.57272	2.18707	2.02307	1.5572	1.73103	2.59654	1.40148	3.15915	2.75356	4.08002	2.56861	4.23807	1.41131	4.94192	2.73157	2.71941	1.62963	4.59193	0.966913	1.15885	2.76882	0	1.94469	2.39737	2.12059	4.48562	1.31819	2.37822	1.07556	1.60428	1.23128	2.77735	2.62551
S982	Density	2016-06-16	1.62109	2.02307	2.22716	3.90749	3.98483	4.1284	4.12839	3.10587	0.977778	2.94187	2.4372	1.54996	2.64595	2.92247	4.17418	5.53841	2.05333	0.995885	2.91885	2.28381	3.78384	3.05879	2.9636	5.10979	2.64233	4.12063	1.62342	4.23704	3.46801	2.18707	2.01583	1.62601	1.92995	1.53185	1.6079	1.55358	3.90128	6.11266	2.12085	4.2673	2.44807	3.6721	1.52952	2.39012	3.47033	1.66222	0
S982	Density	2016-06-17	3.87257	4.74998	6.3734	2.62603	4.48459	2.45298	2.59163	1.10582	4.04614	3.34747	4.29498	3.03111	1.924	6.50998	1.55358	2.20543	5.33432	3.79652	1.01037	1.52099	4.49778	0	2.1149	2.69122	2.71605	1.53418	1.4871	3.54276	2.26208	1.7331	3.97397	1.09728	3.48974	1.8345	2.75226	2.81383	3.49568	1.04529	2.97058	3.59967	1.46667	1.84691	4.61004	2.9561	3.30272	4.23471	1.84329
S982	Density	2016-06-18	1.4884	5.81623	3.19511	7.89827	2.67259	4.38086	5.77148	2.5624	3.83765	2.8622	3.03603	4.26834	2.00393	2.49851	2.98403	4.97942	5.54359	3.1157	2.20181	1.99746	2.53136	4.03889	2.09187	6.75908	2.98041	4.72722	3.63925	2.70519	1.53909	2.09188	2.52774	2.42634	4.10175	4.00863	1.99643	3.81902	3.29185	3.16381	2.68346	5.59868	3.13846	1.61877	1.99901	3.30401	3.81333	4.98511	3.47654
S982	Density	Day Median	2.55115	3.66033	2.33942	3.76367	2.54765	3.36105	2.61762	2.55891	2.47458	3.06047	3.20623	3.26275	2.34123	2.65811	2.82107	2.63069	2.36296	3.12941	2.36115	2.63935	2.48118	2.87474	2.43423	2.99891	2.42259	2.43177	1.72198	3.1426	2.73403	2.13947	2.76248	1.5638	2.6466	2.01091	2.76054	1.786	2.75343	1.59704	2.50782	3.93349	2.33878	2.4209	2.12447	2.76119	3.0866	2.75886	2.33102
S982	Flow	2016-06-05	600	840	600	1080	960	720	1080	960	1320	1080	1200	1200	600	600	480	600	480	1080	960	1200	960	0	360	960	360	360	720	1200	840	840	960	1080	600	360	1560	120	720	600	960	960	600	1080	240	600	1320	480	720
S982	Flow	2016-06-06	480	120	120	360	840	480	480	600	240	240	360	480	360	360	360	720	0	720	600	360	360	960	240	240	480	120	360	360	480	720	720	240	120	840	600	240	600	360	360	240	120	120	480	240	360	240	0
S982	Flow	2016-06-07	1200	1200	600	480	240	600	840	480	600	360	480	480	600	480	720	360	0	720	720	600	600	600	240	120	360	360	120	480	480	240	1080	120	600	1560	480	480	480	480	720	240	480	240	1080	240	480	1320	480
S982	Flow	2016-06-08	360	360	480	960	600	240	720	360	600	960	840	600	360	960	600	720	360	600	480	840	240	1200	720	720	480	480	1200	720	600	360	960	360	1080	360	720	360	1080	360	480	1200	960	240	600	720	720	960	840
S982	Flow	2016-06-09	600	960	240	600	360	720	360	120	480	840	960	960	1440	1080	360	240	960	840	720	600	600	360	840	480	600	360	360	840	240	960	480	120	720	480	480	600	600	720	480	840	240	1200	120	960	960	360	360
S982	Flow	2016-06-10	960	960	480	360	480	1080	600	600	600	480	480	840	360	0	1080	240	840	720	240	840	600	0	720	360	120	960	360	480	240	240	720	840	480	600	840	1080	240	120	600	240	600	1080	480	360	840	0	1320
S982	Flow	2016-06-11	600	1200	1080	840	600	1080	480	1080	600	1200	1080	1080	720	840	1200	480	480	480	240	1200	720	1320	1200	720	240	720	1440	720	840	1440	840	1080	600	840	720	600	360	240	1200	600	840	720	1200	840	720	600	600
S982	Flow	2016-06-12	720	840	600	1200	360	840	720	960	600	600	840	960	1800	480	840	1080	1080	1080	600	960	360	600	480	360	1320	1320	960	720	1080	1680	600	480	1200	360	1200	240	1080	0	720	1200	600	1080	840	960	600	600	1320
S982	Flow	2016-06-13	120	480	240	600	360	360	360	960	0	120	360	240	360	360	840	720	600	480	360	360	120	360	240	480	840	360	240	120	600	240	240	120	360	120	1080	120	600	840	600	240	240	600	360	840	240	120	360
S982	Flow	2016-06-14	240	600	840	1200	480	600	360	240	840	1080	360	840	480	720	480	360	600	720	1320	480	240	840	360	840	360	480	480	360	840	240	360	360	840	720	360	600	360	120	480	720	480	360	960	120	360	960	480
S982	Flow	2016-06-15	960	240	480	1320	840	120	120	600	120	720	1320	600	840	600	360	480	480	360	360	600	360	720	600	960	600	600	360	960	600	600	120	1080	240	240	600	0	480	600	480	720	360	600	240	360	240	600	600
S982	Flow	2016-06-16	480	480	480	840	720	840	960	720	240	720	480	360	600	720	960	1320	480	240	720	600	960	720	600	1200	600	720	360	960	840	480	480	360	240	360	360	360	960	1320	480	840	600	840	360	600	840	240	0
S982	Flow	2016-06-17	960	1080	1440	600	1080	600	600	360	960	840	720	720	480	1200	360	240	1200	960	240	360	1080	0	480	720	600	360	360	840	480	360	960	240	840	360	720	720	840	240	720	840	360	480	1080	720	840	960	360
S982	Flow	2016-06-18	360	1440	720	1920	600	1080	1440	600	960	720	720	1080	480	600	720	1200	1200	720	480	480	600	960	480	1560	600	1080	840	600	360	480	600	600	840	960	600	840	720	480	600	1080	600	360	480	720	600	840	840
S982	Flow	Day Median	600	840	540	840	600	660	600	600	600	720	720	780	540	600	660	540	540	720	540	600	600	660	480	720	540	480	360	720	600	480	660	360	600	420	660	420	600	420	600	780	540	600	480	660	660	600	540
S982	Headway	2016-06-05	23.3333	13.3333	20	15.3333	15.8333	18.3333	7.5	15.8333	8.33333	6.75	9.16667	10.3333	12.5	6	15	6	20	6.75	11.6667	15	15.8333	-1	22.5	11.6667	22.5	10	18	14.5	17.5	13.3333	15.8333	15	18.75	22.5	7	30	15	20	11.6667	8	23.3333	10.8333	30	23.3333	14.1667	25	18.3333
S982	Headway	2016-06-06	25	30	30	22.5	17.5	15	25	20	15	15	22.5	25	30	22.5	22.5	18.3333	-1	22.5	12.5	22.5	22.5	15.8333	30	30	25	30	30	22.5	20	18.3333	10	15	30	10.5	20	15	12.5	22.5	22.5	30	30	30	20	15	30	30	-1
S982	Headway	2016-06-07	10	10	12.5	20	30	20	16.6667	20	18.75	22.5	25	15	18.75	20	18	22.5	-1	18	22.5	20	12.5	12.5	30	30	30	30	30	20	15	15	12	30	23.3333	7.5	25	15	7.5	7.5	22.5	15	20	15	15.3333	30	7.5	9.5	20
S982	Headway	2016-06-08	30	30	25	7.5	12.5	30	18.3333	22.5	12.5	17	13.3333	23.3333	22.5	12.5	12.5	15	30	12.5	25	17.5	30	9.16667	10	10	15	20	6.25	18.3333	23.3333	22.5	15.8333	10	15.3333	22.5	11.25	22.5	10.8333	22.5	15	10.3333	12.5	15	20	11.25	22.5	11.6667	13.3333
S982	Headway	2016-06-09	20	7.5	30	12.5	22.5	11.25	10	30	15	13.3333	11.6667	11.6667	13.6667	15.3333	22.5	30	11.6667	8.75	18.3333	20	20	30	13.3333	20	12.5	30	30	13.3333	30	15.8333	20	30	18.3333	15	15	20	12.5	22.5	20	17.5	30	10.3333	30	11.6667	11.6667	22.5	30
S982	Headway	2016-06-10	15.8333	15.8333	15	22.5	7.5	10.8333	12.5	23.3333	12.5	20	25	17.5	22.5	-1	10.8333	30	13.3333	18.3333	30	13.3333	23.3333	-1	10	10	30	17	30	25	30	30	18.3333	17.5	20	23.3333	8.75	6.75	30	30	12.5	15	20	12	20	10	17.5	-1	8.66667
S982	Headway	2016-06-11	12.5	6	12	16.6667	12.5	12	7.5	15.3333	18.75	16.4286	15	10.8333	18.3333	13.3333	10	20	25	25	30	10	15	14.7619	10	11.25	30	18.3333	7.83333	22.5	8.75	9.76191	17.5	7.5	12.5	17.5	11.25	12.5	22.5	30	16.6667	23.3333	16.6667	18	16.4286	17.5	10	20	12.5
S982	Headway	2016-06-12	18.3333	16.6667	20	10	22.5	22	18.3333	8	20	18.75	13.3333	11.6667	6.16667	15	16.6667	7.5	21.4286	10	12.5	15.8333	22.5	12.5	25	10	9.5	9.5	7.5	18	10.8333	6.5	23.3333	15	9.16667	22.5	9.16667	30	15.3333	-1	18.3333	15	12.5	10.8333	16.6667	12.5	12.5	18.75	10
S982	Headway	2016-06-13	30	20	30	6	22.5	22.5	22.5	11.6667	-1	30	22.5	30	22.5	22.5	17.5	18.3333	20	25	30	22.5	30	30	15	25	8.75	10	30	30	23.3333	30	30	30	30	30	6.75	30	20	17.5	20	30	15	20	22.5	17.5	30	30	22.5
S982	Headway	2016-06-14	30	20	16.6667	7.14286	20	20	22.5	15	16.6667	7.5	22.5	13.3333	20	18.3333	25	22.5	18.75	22.5	9.5	15	30	8.75	22.5	17.5	22.5	20	20	22.5	16.6667	30	22.5	22.5	10.5	15	22.5	23.3333	22.5	30	20	11.25	7.5	22.5	17	30	22.5	10	25
S982	Headway	2016-06-15	12.5	30	15	10	13.3333	30	30	20	30	11.25	14.1667	20	17.5	23.3333	22.5	20	15	30	22.5	18.75	10	18.3333	20	17	20	20	30	12.5	20	20	30	6.75	30	15	20	-1	20	18.75	25	18.3333	30	20	15	22.5	15	23.3333	18.75
S982	Headway	2016-06-16	25	20	20	8.75	18.3333	16.6667	15.8333	15	30	15	20	22.5	23.3333	10	17.1429	14.7619	20	30	22.5	12.5	17	18	12.5	10	23.3333	18.3333	30	8	17.5	20	25	22.5	30	10	22.5	22.5	17	10	15	16.6667	12.5	8.75	22.5	12.5	13.3333	15	-1
S982	Headway	2016-06-17	11.6667	10.8333	7.83333	12.5	15.3333	20	20	22.5	11.6667	17.5	18.3333	10	25	9.16667	22.5	30	6.25	15.8333	30	22.5	10.8333	-1	20	15	12.5	22.5	30	16.6667	20	30	15.8333	30	16.6667	22.5	11.25	22.5	13.3333	30	11.25	8.75	22.5	25	6.75	22.5	17.5	7.5	22.5
S982	Headway	2016-06-18	22.5	7.83333	18.3333	5.83333	12.5	16.6667	9.16667	23.3333	12.5	18.3333	18.3333	10.8333	25	23.3333	22.5	21.25	9.16667	22.5	20	15	12.5	11.6667	25	7.5	18.75	15	17.5	20	22.5	25	12.5	20	17.5	15.8333	20	17.5	11.25	20	12.5	16.6667	23.3333	22.5	15	18.3333	12.5	13.3333	17.5
S982	Headway	Day Median	21.25	16.25	19.1667	11.25	16.6667	19.1667	17.5	20	15	16.7143	18.3333	14.1667	21.25	15.3333	17.75	20	19.375	20.4167	22.5	16.6667	18.5	14.7619	20	13.3333	21.25	19.1667	30	19.1667	20	20	17.9167	18.75	18.5417	16.6667	13.125	22.5	15.1667	22.5	17.5	15.8333	20	16.5	18.5	17.5	14.5833	18.75	18.5417
S982	Occupancy	2016-06-05	1.33333	1.92593	1.7037	2.33333	2.25926	1.61111	2.44444	2.22222	2.90741	2.48148	2.7963	2.83333	1.42593	1.37037	1.2037	1.46296	1.16667	2.44444	2.27778	2.59259	2.18519	0	0.925926	2.25926	0.814815	0.888889	1.72222	2.96296	1.94444	2.05556	2.18519	3.14815	1.33333	0.888889	3.61111	0.296296	1.7037	1.2963	2.25926	2.51852	1.40741	2.5	0.962963	1.37037	3.07407	1.05556	1.55556
S982	Occupancy	2016-06-06	1.81481	0.314815	0.296296	0.87037	2.27778	1.05556	1.12963	1.35185	0.555555	0.5	0.814815	1.11111	0.722222	0.814815	0.759259	1.53704	0	1.74074	1.37037	0.925926	0.888889	2.25926	0.555556	0.518518	1.2037	0.296296	0.888889	0.833333	1.14815	2.09259	1.94444	0.574074	0.314815	2.01852	1.25926	0.518518	1.35185	0.685185	0.666667	0.574074	0.296296	0.296296	1.12963	0.555555	0.888889	0.574074	0
S982	Occupancy	2016-06-07	2.83333	2.83333	1.35185	1.07407	0.518518	2.05556	1.94444	1.09259	1.35185	0.833333	1.05556	1.16667	1.40741	1.11111	1.81481	0.814815	0	1.72222	1.77778	1.48148	1.46296	1.46296	0.537037	0.277778	0.796296	0.796296	0.314815	1.09259	1.87037	0.555555	2.25926	0.314815	1.38889	3.48148	1.25926	1.11111	0.981482	0.981482	1.61111	0.537037	1.12963	0.592593	2.35185	0.481481	1.14815	3.01852	1.05556
S982	Occupancy	2016-06-08	0.740741	0.833333	1.05556	2.35185	1.46296	0.611111	1.61111	0.833333	1.33333	2.35185	1.7963	1.35185	0.87037	2.27778	1.40741	1.59259	0.87037	2.03704	1.11111	1.87037	0.555556	2.72222	1.72222	1.53704	1.11111	1.16667	2.90741	2.11111	1.35185	0.759259	2.2037	0.833333	2.64815	0.907407	1.57407	0.777778	2.7037	0.777778	1.07407	2.94444	2.05556	0.555555	1.37037	1.62963	1.62963	2.40741	2.01852
S982	Occupancy	2016-06-09	1.38889	2.2963	0.62963	1.38889	0.87037	2.12963	0.87037	0.296296	0.87037	1.88889	2.22222	2.07407	3.44444	2.5	0.944445	0.592593	2.64815	1.96296	1.90741	1.44444	1.33333	0.888889	1.96296	1.87037	1.48148	0.796296	0.777778	2.01852	0.666667	2.11111	1.16667	0.333333	1.57407	1.18519	1.03704	1.31481	1.40741	1.81481	1.11111	2.55556	0.537037	3.18519	0.259259	2.14815	2.27778	0.833333	0.796296
S982	Occupancy	2016-06-10	2.22222	2.22222	1.2037	0.759259	1.09259	3.11111	1.40741	1.44444	2.07407	1.12963	1.12963	1.83333	0.833333	0	2.53704	0.574074	1.96296	1.66667	0.481481	2.05556	1.33333	0	1.74074	0.740741	0.259259	2.18519	0.833333	1.11111	0.518518	0.611111	1.62963	1.88889	1.5	1.22222	2.05556	2.38889	0.5	0.277778	1.24074	0.518518	1.27778	2.33333	1.14815	0.814815	2.14815	0	3.03704
S982	Occupancy	2016-06-11	1.27778	2.48148	2.24074	1.96296	1.2963	2.35185	1.16667	2.5	1.5	2.44444	2.44444	2.40741	1.68519	2.11111	2.74074	0.925926	1.07407	1.11111	0.555556	2.59259	1.61111	3.12963	2.77778	1.7037	0.574074	1.81481	3.92593	1.72222	2.64815	3.37037	1.88889	2.2963	1.44444	2.03704	1.57407	1.40741	0.851852	0.555555	2.83333	1.35185	1.85185	1.72222	2.7037	2.2963	1.64815	1.48148	1.42593
S982	Occupancy	2016-06-12	1.68519	2.03704	1.44444	2.7963	0.722222	1.98148	1.72222	2.27778	1.35185	1.51852	1.96296	2.22222	4.5	1.12963	1.92593	2.33333	2.55556	2.51852	1.38889	2.25926	0.888889	1.48148	1.72222	0.907407	3.07407	3.01852	2.14815	1.62963	2.22222	3.87037	1.33333	1.14815	2.72222	0.87037	2.81481	0.5	2.37037	0	1.68519	2.98148	1.51852	2.64815	1.77778	2.25926	1.35185	1.42593	2.75926
S982	Occupancy	2016-06-13	0.351852	1.68519	0.62963	1.77778	0.907407	0.944444	0.851852	2.35185	0	0.296296	0.703704	0.555555	0.703704	0.925926	2.09259	2.27778	1.40741	1.05556	0.888889	1.03704	0.296296	0.907407	0.518518	1.18519	2.22222	1.5	1.18519	0.296296	1.46296	0.574074	0.666667	0.296296	0.611111	0.277778	2.48148	0.296296	1.53704	2.03704	1.53704	0.62963	1.25926	1.33333	0.814815	1.83333	0.611111	0.259259	0.962963
S982	Occupancy	2016-06-14	0.444444	1.31481	1.90741	2.62963	1.09259	1.46296	0.796296	0.611111	1.59259	2.40741	0.888889	2.61111	1.14815	2.25926	0.981482	1.46296	1.51852	1.62963	3	1.14815	0.62963	2.57407	0.833333	2.01852	0.833333	1.16667	1	0.777778	1.83333	1.14815	0.814815	0.814815	1.81481	1.66667	0.907407	1.31481	0.87037	0.277778	1.12963	1.72222	1.16667	0.888889	2.16667	0.259259	0.833333	2.16667	1.11111
S982	Occupancy	2016-06-15	2.09259	0.592593	1.05556	3.24074	2.07407	0.259259	0.259259	1.37037	0.333333	1.66667	2.98148	1.44444	1.98148	1.44444	0.814815	1.14815	1.11111	0.833333	0.944445	1.44444	0.796296	1.68519	1.48148	2.24074	1.38889	2.33333	0.759259	2.7037	1.44444	1.46296	0.925926	2.46296	0.518518	0.592593	1.5	0	1.07407	1.33333	1.12963	2.35185	0.703704	1.25926	0.611111	0.851852	0.62963	1.46296	1.37037
S982	Occupancy	2016-06-16	0.888889	1.09259	1.16667	2.09259	2.16667	2.25926	2.2037	1.66667	0.537037	1.57407	1.35185	0.851852	1.38889	1.57407	2.35185	3.03704	1.14815	0.537037	1.61111	1.25926	2.09259	1.57407	1.64815	2.74074	1.38889	2.14815	0.87037	2.31481	1.83333	1.12963	1.09259	0.888889	1.07407	0.87037	0.851852	0.851852	2.14815	3.25926	1.16667	2.31481	1.33333	2	0.851852	1.2963	1.85185	0.944444	0
S982	Occupancy	2016-06-17	2.07407	2.53704	3.40741	1.44444	2.44444	1.33333	1.37037	0.611111	2.16667	1.83333	2.24074	1.62963	1.01852	3.53704	0.851852	1.22222	2.83333	2.07407	0.555556	0.833333	2.42593	0	1.11111	1.44444	1.48148	0.851852	0.796296	1.87037	1.16667	0.925926	2.11111	0.592593	1.87037	1.01852	1.5	1.55556	1.88889	0.574074	1.64815	1.92593	0.814815	0.981482	2.5	1.62963	1.81481	2.33333	1.01852
S982	Occupancy	2016-06-18	0.814815	3.12963	1.68519	4.2037	1.42593	2.42593	3.07407	1.40741	2.03704	1.55556	1.64815	2.31481	1.09259	1.37037	1.64815	2.77778	2.98148	1.62963	1.22222	1.09259	1.35185	2.16667	1.11111	3.66667	1.55556	2.53704	1.98148	1.44444	0.796296	1.12963	1.37037	1.2963	2.16667	2.12963	1.07407	2.09259	1.74074	1.77778	1.46296	3.11111	1.66667	0.888889	1.07407	1.75926	2.03704	2.74074	1.94444
S982	Occupancy	Day Median	1.36111	1.98148	1.27778	2.02778	1.36111	1.7963	1.38889	1.38889	1.35185	1.62037	1.72222	1.73148	1.26852	1.40741	1.52778	1.46296	1.28704	1.69444	1.2963	1.44444	1.33333	1.52778	1.2963	1.62037	1.2963	1.33333	0.944444	1.67593	1.4537	1.13889	1.5	0.861111	1.47222	1.10185	1.5	0.981482	1.47222	0.87963	1.35185	2.12037	1.26852	1.2963	1.13889	1.5	1.63889	1.44444	1.24074
S982	Speed	2016-06-05	80.3624	79.0618	66.5909	85.8634	75.5248	84.2291	81.8182	78.769	81.0439	78.3513	76.9651	78.2828	76.44	74.6315	72.9855	77.6755	77.0176	79.8189	74.6881	84.0468	79.7855	-1	74.513	75.7681	78.9969	76.7045	74.3636	76.9383	76.2009	72.7273	78.8763	72.6195	84.085	74.1477	77.8594	69.0341	75.7366	85.5844	76.8528	69.7254	75.1033	77.8024	55.5964	76.7521	74.8679	84.7926	81.4685
S982	Speed	2016-06-06	60.6776	72.1925	76.7045	75.1705	71.9382	81.7678	76.4809	77.7388	81.8182	90.9091	80.5016	77.2727	110.712	82.072	84.7403	81.9894	-1	76.993	78.657	67.9272	72.8693	74.9045	77.8003	85.6534	72.6805	76.7045	72.4733	80.4985	78.3482	422.727	69.5347	79.1789	72.1925	73.3957	86.5776	78.8961	79.4397	131.635	101.157	76.3178	76.7045	69.0341	78.2016	81.8182	72.5301	75.4261	-1
S982	Speed	2016-06-07	76.4459	76.4459	81.8182	81.2869	84.965	58.4659	77.359	81.8182	79.1379	79.0909	80.8442	74.1065	82.2677	80.9288	75.974	78.5205	-1	76.1539	76.2415	71.3974	73.6853	73.6853	78.573	81.8182	81.039	81.039	64.9733	76.8829	51.5192	81.8182	84.2968	67.3797	137.928	79.7869	68.035	79.6143	92.6244	92.6244	79.7658	84.6395	78.6163	76.7045	86.9429	91.2587	79.1789	78.4953	82.3618
S982	Speed	2016-06-08	88.2822	77.4351	84.5098	73.8209	75.4561	70.9091	79.026	77.7273	83.3333	74.2882	83.8023	81.039	75.1705	74.7764	80.3392	81.3294	74.1477	61.8982	77.2727	82.0491	79.2614	78.8713	75.1861	84.3483	77.8003	73.6037	75.7061	74.022	82.3492	86.3636	79.2208	81.8182	73.2784	70.8389	82.5103	78.573	71.1357	81.8182	78.0547	74.7336	81.9355	73.6364	79.2396	80.3572	76.8601	71.1869	76.0213
S982	Speed	2016-06-09	78.1462	75.1756	66.3352	76.8829	78.5419	62.7897	78.3366	69.0341	101.965	80.309	77.2727	82.5981	74.1595	78.3752	67.4193	73.539	65.2434	78.639	67.0024	74.9106	79.9373	72.9947	77.0359	57.8443	72.114	80.8442	82.997	74.0016	62.7568	82.0909	79.3007	61.3636	81.039	73.539	84.375	111.441	76.9269	101.122	80.9288	59.697	82.4082	68.1383	81.8182	80.325	75.3669	80.4985	81.039
S982	Speed	2016-06-10	78.1393	78.1393	71.7071	84.9026	83.2049	67.7195	76.9269	75.8523	55.7031	80.0774	74.4805	81.1269	77.7273	-1	76.609	75.1705	76.7194	77.0963	86.5385	73.213	76.9899	-1	74.3701	92.0455	81.8182	73.5608	79.0441	76.2987	84.965	70.6133	79.0909	80.7761	595.739	84.9877	74.5197	80.8038	88.1119	81.8182	87.613	87.6623	84.7813	82.7947	73.4333	83.6777	69.6767	-1	77.554
S982	Speed	2016-06-11	84.3483	87.3884	83.4346	75.8051	82.072	82.4218	77.9221	78.304	80.1522	111.793	75.3657	79.9344	76.6035	71.9885	78.3502	230.077	80.0672	77.2727	77.8003	81.352	79.9373	81.7167	76.3151	77.1453	76.7045	74.8405	75.7355	76.1364	62.1796	79.3344	80.303	85.8093	75.1705	74.9175	85.6584	76.9269	76.5341	79.0909	79.5898	82.3492	81.5011	77.5175	81.7184	67.8554	78.657	74.5455	75.1705
S982	Speed	2016-06-12	74.9635	76.0313	74.6708	77.2707	89.6853	76.6352	76.2666	75.8816	79.026	67.3616	76.9639	77.9442	73.3308	76.4076	79.1771	84.8023	73.8326	76.7248	77.4693	76.393	71.7268	74.5197	66.3636	75.1391	86.3891	81.9159	80.4075	74.1477	85.8662	77.9749	80.3624	76.3178	78.7917	73.9828	76.292	86.6509	82.2566	-1	75.2628	69.7566	70.8389	75	106.921	75.6598	79.4173	73.8123	84.4283
S982	Speed	2016-06-13	64.5933	59.0625	66.1765	63.9205	74.2781	70.9091	75.4261	73.9914	-1	76.7045	118.486	79.0909	94.7368	71.8831	75.5336	64.4929	77.4193	85.708	72.9947	60.7792	69.0341	72.2727	87.6623	71.6815	65.2085	45.4545	49.3414	71.5909	69.8273	76.3178	66.4773	69.0341	186.364	73.6364	79.2614	76.7045	71.1765	73.268	69.7366	68.5829	36.0963	81.9894	81.8182	89.6648	71.5909	87.6623	64.7676
S982	Speed	2016-06-14	120.149	82.0623	78.4144	83.9238	81.8182	73.4246	81.9189	74.3802	95.556	81.2869	72.2727	65.2375	80.0521	67.392	88.1119	51.5213	72.9855	82.8843	79.461	75.2779	70.1705	60.815	74.0155	74.513	79.0375	77.0176	91.5584	84.7403	79.8048	49.8743	82.072	80.4075	83.2792	77.4214	70.2713	80.8442	75.1705	76.3636	75.1705	75.974	70.1299	72.8693	81.1442	87.6623	77.8507	79.9747	80.4627
S982	Speed	2016-06-15	83.0073	72.8693	81.9189	72.264	72.5448	81.8182	78.8961	78.2132	63.6364	76.3982	80.7692	77.0304	78.1523	75.0427	75.2435	70.6685	79.0879	77.5568	67.4193	75.7792	85.6237	78.7095	75.7586	77.977	77.2727	57.469	85.708	68.595	75.0413	72.6451	24.5455	78.4819	84.021	69.0341	72.4733	-1	79.63	81.7678	78.3435	63.0355	92.7845	84.8901	74.3802	74.184	64.9733	71.0695	78.3513
S982	Speed	2016-06-16	117.121	78.31	75.4261	71.7268	70.2797	70.6993	79.0909	77.2923	81.8182	82.0491	66.8137	77.8003	78.6872	82.2599	76.5341	80.9315	79.2614	80.3572	81.3064	86.7012	88.951	77.6299	72.1163	79.1508	77.2727	79.0909	73.9773	75.1705	81.5949	71.3448	77.6867	72.0761	48.6566	78.3366	75.1705	76.4076	80.1623	103.53	75.5947	72.2336	81.2869	76.6381	81.246	82.8409	80.1692	48.1283	-1
S982	Speed	2016-06-17	83.3196	76.4459	75.5682	76.948	82.2337	83.758	79.3067	105.42	79.2208	80.515	70.4751	79.63	83.6539	66.4329	76.4076	48.8503	77.5793	82.9448	79.2614	77.7273	80.0313	-1	76.0072	90.1966	73.6364	77.7713	80.974	78.5414	72.6989	70.1426	85.0439	72.9144	79.9335	64.9877	84.7214	86.1677	79.6458	76.5341	79.7843	78.1075	81.8182	85.2273	77.9343	78.3755	86.1677	76.224	69.3815
S982	Speed	2016-06-18	79.1379	83.1369	74.622	81.3064	75.1705	82.6424	84.6943	78.5738	83.5509	84.965	80.8747	84.1809	81.2375	78.6741	80.3971	77.5568	71.8273	81.1888	74.8502	81.25	79.0375	79.0342	75.8174	76.7119	69.0678	79.6547	73.9485	76.948	78.9969	75.1356	78.3482	83.7537	72.0617	79.7725	246.429	71.0896	74.6544	60.9091	74.3878	70.0788	63.5659	74.0083	80.6493	76.7058	56.7007	67.8854	77.7273
S982	Speed	Day Median	79.7502	76.9405	75.4972	76.9155	77.0333	75.0299	78.6163	77.7331	81.0439	80.1932	77.1189	78.6869	78.4198	75.0427	76.5716	77.6162	76.8685	78.0979	77.371	76.0861	79.1494	74.9045	75.788	77.5612	77.2727	76.8611	75.7208	76.2175	77.2746	75.7267	79.1559	77.3998	80.4862	74.0653	78.5604	78.8961	78.1833	81.8182	78.1991	73.4836	79.9516	76.6713	80.8968	80.3411	76.1135	75.4261	78.0393
S982	Volume	2016-06-05	5	7	5	9	8	6	9	8	11	9	10	10	5	5	4	5	4	9	8	10	8	0	3	8	3	3	6	10	7	7	8	9	5	3	13	1	6	5	8	8	5	9	2	5	11	4	6
S982	Volume	2016-06-06	4	1	1	3	7	4	4	5	2	2	3	4	3	3	3	6	0	6	5	3	3	8	2	2	4	1	3	3	4	6	6	2	1	7	5	2	5	3	3	2	1	1	4	2	3	2	0
S982	Volume	2016-06-07	10	10	5	4	2	5	7	4	5	3	4	4	5	4	6	3	0	6	6	5	5	5	2	1	3	3	1	4	4	2	9	1	5	13	4	4	4	4	6	2	4	2	9	2	4	11	4
S982	Volume	2016-06-08	3	3	4	8	5	2	6	3	5	8	7	5	3	8	5	6	3	5	4	7	2	10	6	6	4	4	10	6	5	3	8	3	9	3	6	3	9	3	4	10	8	2	5	6	6	8	7
S982	Volume	2016-06-09	5	8	2	5	3	6	3	1	4	7	8	8	12	9	3	2	8	7	6	5	5	3	7	4	5	3	3	7	2	8	4	1	6	4	4	5	5	6	4	7	2	10	1	8	8	3	3
S982	Volume	2016-06-10	8	8	4	3	4	9	5	5	5	4	4	7	3	0	9	2	7	6	2	7	5	0	6	3	1	8	3	4	2	2	6	7	4	5	7	9	2	1	5	2	5	9	4	3	7	0	11
S982	Volume	2016-06-11	5	10	9	7	5	9	4	9	5	10	9	9	6	7	10	4	4	4	2	10	6	11	10	6	2	6	12	6	7	12	7	9	5	7	6	5	3	2	10	5	7	6	10	7	6	5	5
S982	Volume	2016-06-12	6	7	5	10	3	7	6	8	5	5	7	8	15	4	7	9	9	9	5	8	3	5	4	3	11	11	8	6	9	14	5	4	10	3	10	2	9	0	6	10	5	9	7	8	5	5	11
S982	Volume	2016-06-13	1	4	2	5	3	3	3	8	0	1	3	2	3	3	7	6	5	4	3	3	1	3	2	4	7	3	2	1	5	2	2	1	3	1	9	1	5	7	5	2	2	5	3	7	2	1	3
S982	Volume	2016-06-14	2	5	7	10	4	5	3	2	7	9	3	7	4	6	4	3	5	6	11	4	2	7	3	7	3	4	4	3	7	2	3	3	7	6	3	5	3	1	4	6	4	3	8	1	3	8	4
S982	Volume	2016-06-15	8	2	4	11	7	1	1	5	1	6	11	5	7	5	3	4	4	3	3	5	3	6	5	8	5	5	3	8	5	5	1	9	2	2	5	0	4	5	4	6	3	5	2	3	2	5	5
S982	Volume	2016-06-16	4	4	4	7	6	7	8	6	2	6	4	3	5	6	8	11	4	2	6	5	8	6	5	10	5	6	3	8	7	4	4	3	2	3	3	3	8	11	4	7	5	7	3	5	7	2	0
S982	Volume	2016-06-17	8	9	12	5	9	5	5	3	8	7	6	6	4	10	3	2	10	8	2	3	9	0	4	6	5	3	3	7	4	3	8	2	7	3	6	6	7	2	6	7	3	4	9	6	7	8	3
S982	Volume	2016-06-18	3	12	6	16	5	9	12	5	8	6	6	9	4	5	6	10	10	6	4	4	5	8	4	13	5	9	7	5	3	4	5	5	7	8	5	7	6	4	5	9	5	3	4	6	5	7	7
S982	Volume	Day Median	5	7	4.5	7	5	5.5	5	5	5	6	6	6.5	4.5	5	5.5	4.5	4.5	6	4.5	5	5	5.5	4	6	4.5	4	3	6	5	4	5.5	3	5	3.5	5.5	3.5	5	3.5	5	6.5	4.5	5	4	5.5	5.5	5	4.5
S983	Density	2016-06-05	1.37861	1.56384	4.22893	21.6349	5.54346	3.96657	3.84542	5.99592	4.00066	5.66967	3.70421	6.15115	4.58537	2.35267	1.51378	2.41481	3.75427	2.2025	4.55323	4.86565	3.95255	4.60134	0	0.80091	5.88782	1.40159	0.80091	4.60329	4.84266	4.82961	4.19893	8.15849	5.55437	2.95336	2.55797	25.3923	0	3.6933	2.14349	5.25909	2.95336	1.60182	3.17676	2.84428	3.369	4.14576	2.19354
S983	Density	2016-06-06	2.20056	3.35381	0.850967	0.750853	2.9444	3.45392	1.44269	1.64993	2.39884	1.35154	1.35154	2.2436	1.59987	0.850967	1.55176	0.700796	2.31469	0	3.40192	2.2025	1.80205	1.65188	5.4414	1.60182	0.741894	1.65694	0	1.75706	2.29366	0	5.31226	2.10239	1.60182	0.80091	3.75427	2.60101	0	1.55176	1.95222	1.47872	0.700796	0.750853	0.798962	2.25256	2.41481	0.750853	1.50171
S983	Density	2016-06-07	3.6522	3.6522	3.85048	3.67227	2.2025	2.14349	3.2087	2.95141	3.05152	2.2025	1.6139	1.9863	0.750853	2.25256	3.04256	2.58699	1.97131	0	3.84347	2.50791	2.51492	2.29171	3.40192	0.684825	1.66395	1.54982	1.44269	0	0.750853	5.54346	1.45165	4.84461	0.9131	4.93771	3.25681	2.51492	2.25256	2.25256	2.9033	1.56384	1.40159	2.2025	2.12946	1.50677	2.19354	2.25061	3.85944
S983	Density	2016-06-08	4.42818	0.970169	1.59987	2.12946	3.50398	1.40159	0.80091	2.14349	0.750853	4.48525	4.95875	2.92842	1.43568	1.65188	4.44416	1.55683	2.36475	1.60688	3.90444	3.94164	1.50171	1.60688	5.36427	2.50284	2.15245	1.60182	1.60182	8.35677	4.54622	3.03555	2.20056	3.1567	1.55176	3.31583	2.25256	2.90135	0.65074	4.29807	0.750853	1.59987	6.97213	3.20169	0	2.93738	3.05347	3.17072	2.35073
S983	Density	2016-06-09	2.85324	3.38692	2.12946	0.606721	1.60182	1.84217	3.62416	1.60182	0	1.35154	2.579	1.77108	4.48817	6.73586	3.34388	0.750853	0.850967	2.97147	5.188	1.62188	2.22256	2.05447	0.901024	3.07061	0.80091	1.60182	1.83516	0.65074	3.14268	0.750853	3.0225	2.45279	0	4.11771	0.901024	1.57183	0.850967	3.34388	2.40273	2.71612	3.75037	1.25746	5.75966	1.10028	2.37176	4.16777	2.17251
S983	Density	2016-06-10	2.35579	2.35579	5.77875	2.40273	0.700796	2.95336	5.20397	2.89434	0.750853	3.55404	3.15164	0	2.34878	1.50171	0	4.61341	0.80091	3.89158	1.56384	0.741894	4.07175	2.90135	0	4.95368	1.45165	1.39263	3.17267	1.37861	1.64993	1.44269	0.80091	3.6933	2.30262	4.00455	3.59923	4.85669	2.50284	1.49976	0.750853	0.65074	1.40159	1.49976	3.1567	2.08642	1.45165	4.81053	0
S983	Density	2016-06-11	5.7096	2.30262	2.9033	4.40306	4.55829	1.5428	3.54313	3.15865	4.59433	3.45392	3.54508	3.97865	3.14462	3.79342	4.05772	23.449	2.35267	1.45165	2.61309	0.750853	5.4114	2.25061	22.4859	4.66347	4.63348	1.66395	5.65448	3.0375	4.17186	2.15245	6.20121	3.00848	6.65679	1.60182	3.15865	3.68629	2.35267	1.8262	1.50677	0.65074	3.64519	2.1505	5.50937	5.34713	3.8164	1.49976	2.70814
S983	Density	2016-06-12	2.34371	3.95761	5.01893	3.05152	5.35024	0.65074	2.41481	3.04451	2.2025	1.55683	2.45084	2.41286	4.80157	8.26562	2.15245	2.15245	3.75427	1.75706	5.35024	1.60182	3.70226	0.80091	4.66542	3.45198	2.10239	4.56024	4.59433	2.30262	0.798962	4.90674	8.63608	1.49976	1.30148	3.86451	1.49275	5.13794	0	5.66461	0	4.6064	5.61845	2.55095	5.78673	1.8001	3.8314	2.95336	0.798962
S983	Density	2016-06-13	2.47986	0.901024	3.80432	0.570688	4.50512	2.27262	1.60182	0.513619	3.23675	0	0.80091	1.55176	0.513619	1.44269	1.31258	4.41104	5.6835	1.27148	1.26447	1.47171	1.10125	0	2.27963	0.80091	1.3716	2.40585	4.02461	2.5529	1.08431	1.19844	0.750853	1.52878	0	0.570688	0	3.98157	0.700796	2.22256	3.5741	3.10061	0.850967	1.00114	5.38219	1.32154	3.45802	0.951081	0.600683
S983	Density	2016-06-14	2.06538	1.32758	1.50171	3.10255	1.80205	2.41481	2.23659	0.700796	1.83711	2.2025	5.08282	1.87119	4.82552	3.67421	3.00341	1.10729	3.14969	3.37991	0.700796	3.34388	0.700796	1.37861	4.85552	1.82815	2.9033	1.50171	3.00945	2.42182	1.26447	2.29872	2.30262	1.45165	2.02234	3.20364	2.42182	3.51703	0	2.40273	0.285344	1.60182	2.35267	0.700796	0.700796	3.30278	0.750853	1.77809	2.15245
S983	Density	2016-06-15	2.61601	4.18783	1.55176	0.80091	5.8327	2.81429	0.513619	0	1.96527	0.684825	1.83516	4.50317	3.32089	3.75037	2.86629	0.627756	1.65499	2.52193	1.21442	2.60296	3.15358	2.01533	1.99234	2.52193	4.37501	2.579	2.12946	5.42523	5.46224	1.7851	2.37975	2.45279	3.05347	0.700796	0	2.69314	0.700796	1.45165	3.00341	1.72803	2.22763	0.907062	1.66395	1.70193	0.80091	0	2.32969
S983	Density	2016-06-16	0	2.1505	3.04061	0.750853	2.80319	4.40325	6.06604	2.2436	3.74336	1.60688	3.05659	2.95336	1.80809	0.798962	1.15131	6.26217	5.99787	3.15164	0.700796	4.3941	2.55894	4.35495	1.55683	4.54427	4.12979	2.35774	1.55683	2.28665	3.09457	2.80825	0.856031	2.14349	1.60182	3.00848	2.30262	0.80091	0.700796	4.99673	4.353	3.20169	4.95368	2.53693	4.15589	1.60182	2.00228	3.11366	1.8521
S983	Density	2016-06-17	5.45737	1.40159	4.2449	3.73635	3.19371	4.31794	2.68613	1.89924	1.96527	1.67097	3.83042	4.13076	2.10239	2.96641	4.94472	0.750853	4.00455	2.99543	2.06538	1.42165	1.90216	3.53612	0	1.50171	2.7802	2.05642	1.55176	0.970169	2.42883	0.513619	0.971143	2.35871	1.50171	1.87217	2.37975	1.30148	3.40095	2.82831	1.7851	3.20968	2.50888	1.16436	1.3716	3.55306	3.53106	5.42426	3.92352
S983	Density	2016-06-18	3.80744	1.50171	5.77972	2.44889	9.47205	1.50171	6.73275	4.54933	4.45818	1.42867	3.43094	3.74336	3.70733	3.1567	3.60215	1.55176	6.79176	5.8849	1.44269	2.45279	2.96348	2.2025	4.61536	2.35774	7.98826	0.850967	4.38903	2.2025	2.13453	0.65074	2.1505	2.70307	1.99332	3.04451	2.30768	3.3729	5.60248	0.250284	4.76047	2.35267	7.90509	0.9131	1.60182	0.750853	2.38676	2.50791	5.40614
S983	Density	Day Median	2.54793	2.22656	3.42247	2.42581	3.34884	2.34371	2.94742	2.19354	2.30067	1.63892	3.10411	2.67064	2.7467	2.65954	2.93485	1.85464	2.75722	2.36222	2.33923	2.32765	2.53693	2.12849	2.84078	2.43029	2.46632	1.62938	1.98231	2.29463	2.36124	1.96877	2.25159	2.45279	1.60182	3.02649	2.34371	3.13713	0.700796	2.32765	2.04785	2.04035	2.73112	1.37861	2.64308	1.94326	2.40078	2.73063	2.18303
S983	Flow	2016-06-05	240	240	600	600	840	600	600	960	600	840	600	960	720	360	240	360	600	360	720	720	600	720	0	120	840	240	120	720	720	720	600	960	840	480	360	1200	0	600	360	720	480	240	600	240	480	600	360
S983	Flow	2016-06-06	360	240	120	120	480	360	240	240	360	240	240	360	240	120	240	120	360	0	480	360	240	240	840	240	120	240	0	240	360	0	600	360	240	120	600	360	0	240	360	240	120	120	120	360	360	120	240
S983	Flow	2016-06-07	600	600	600	600	360	360	240	480	480	360	240	360	120	360	480	360	240	0	600	360	360	360	480	120	240	240	240	0	120	360	240	840	120	720	480	360	360	360	480	240	240	360	360	240	360	360	600
S983	Flow	2016-06-08	720	120	240	360	480	240	120	360	120	720	720	480	240	240	720	240	360	240	360	600	240	240	840	360	360	240	240	1320	480	480	360	480	240	480	360	480	120	600	120	240	1080	600	0	480	480	600	360
S983	Flow	2016-06-09	480	600	360	240	240	360	480	240	0	240	480	360	840	1320	600	120	120	600	960	240	360	480	120	600	120	240	360	120	600	120	600	360	0	720	120	240	120	600	240	480	480	240	960	240	480	720	360
S983	Flow	2016-06-10	360	360	840	360	120	480	480	480	120	240	480	0	360	240	0	720	120	600	240	120	600	480	0	720	240	240	480	240	240	240	120	600	360	360	600	720	360	240	120	120	240	240	480	360	240	720	0
S983	Flow	2016-06-11	840	360	480	840	720	240	600	480	720	480	600	600	480	600	600	840	360	240	360	120	840	360	720	720	720	240	600	480	600	360	960	480	960	240	480	600	360	240	240	120	600	360	840	840	480	240	360
S983	Flow	2016-06-12	360	600	720	480	840	120	360	480	360	240	360	360	720	1080	360	360	600	240	840	240	600	120	720	240	360	600	720	360	120	720	1320	240	240	600	240	840	0	840	0	720	840	360	840	360	600	480	120
S983	Flow	2016-06-13	360	120	360	120	600	360	240	120	600	0	120	240	120	240	240	720	600	240	240	240	120	0	360	120	240	480	360	120	240	240	120	240	0	120	0	600	120	360	600	480	120	120	600	240	600	240	120
S983	Flow	2016-06-14	360	360	240	600	360	480	360	120	360	360	840	360	480	600	240	240	480	600	120	600	120	240	480	360	480	240	480	480	240	480	120	240	360	600	480	600	0	360	120	240	360	120	120	600	120	360	360
S983	Flow	2016-06-15	480	720	240	120	960	480	120	0	360	120	360	720	600	720	480	120	360	480	240	360	480	360	360	480	720	480	360	480	600	360	360	120	480	120	0	480	120	240	480	360	480	240	360	240	120	0	360
S983	Flow	2016-06-16	0	360	480	120	360	360	840	360	600	240	480	360	360	120	240	960	960	480	120	720	480	720	240	600	720	360	240	360	480	480	120	360	240	240	360	120	120	840	360	480	600	480	600	240	360	480	120
S983	Flow	2016-06-17	1080	240	720	720	480	720	480	360	360	360	720	480	360	480	600	120	360	600	360	240	360	840	0	240	480	360	240	240	480	120	360	480	240	360	360	240	600	600	360	600	480	240	240	600	600	1080	600
S983	Flow	2016-06-18	600	240	960	360	1440	240	1080	720	720	240	600	600	600	480	600	240	1080	840	240	360	480	360	720	360	1200	120	720	360	360	120	360	480	360	480	360	480	840	120	480	360	960	120	240	120	360	360	480
S983	Flow	Day Median	420	360	480	360	480	360	420	360	360	240	480	360	420	420	420	300	360	420	360	360	420	360	420	360	420	240	360	360	420	360	360	420	240	420	360	480	120	360	360	360	480	240	420	300	420	420	360
S983	Headway	2016-06-05	30	30	12.5	12.5	8.75	18.75	18.75	10	12.5	8.75	6	8	10	10	30	22.5	6	10	18	11.25	18.75	11.25	-1	30	10.5	15	30	18	10	11.25	12.5	7.5	17.5	7.5	22.5	6.25	-1	12.5	22.5	11.25	7.5	15	12.5	30	20	18.75	22.5
S983	Headway	2016-06-06	22.5	15	30	30	20	10	30	30	22.5	15	15	22.5	30	30	15	30	22.5	-1	20	10	15	15	8.75	15	30	30	-1	30	22.5	-1	12.5	10	15	30	6	22.5	-1	15	10	30	30	30	30	10	22.5	30	15
S983	Headway	2016-06-07	18.75	18.75	12.5	12.5	10	22.5	30	20	20	10	30	22.5	30	10	15	22.5	30	-1	12.5	22.5	22.5	22.5	20	30	30	30	30	-1	30	22.5	15	10.5	30	11.25	15	22.5	10	10	7.5	30	15	10	22.5	30	22.5	22.5	18.75
S983	Headway	2016-06-08	10	30	30	22.5	7.5	15	30	22.5	30	10	11.25	15	30	15	11.25	30	22.5	30	10	12.5	15	30	8.75	10	10	15	15	5.5	20	15	22.5	15	15	20	10	20	30	12.5	30	30	6.75	18.75	-1	20	7.5	12.5	22.5
S983	Headway	2016-06-09	7.5	12.5	22.5	30	15	22.5	20	15	-1	15	15	22.5	10.5	5.5	12.5	30	30	12.5	8	30	22.5	7.5	30	12.5	30	15	22.5	30	12.5	30	12.5	10	-1	18	30	30	30	12.5	15	20	20	30	8	30	15	18	22.5
S983	Headway	2016-06-10	22.5	22.5	8.75	10	30	7.5	20	20	30	15	20	-1	22.5	15	-1	10	30	12.5	30	30	12.5	20	-1	18	15	30	20	30	30	30	30	12.5	10	10	12.5	10	10	30	30	30	15	30	15	22.5	15	18	-1
S983	Headway	2016-06-11	10.5	10	7.5	17.5	11.25	30	12.5	20	11.25	7.5	18.75	12.5	20	12.5	12.5	8.75	10	15	22.5	30	10.5	22.5	11.25	10	11.25	30	18.75	20	12.5	10	8	20	7.5	15	20	12.5	10	15	30	30	18.75	22.5	10.5	17.5	20	30	22.5
S983	Headway	2016-06-12	22.5	12.5	11.25	20	8.75	30	22.5	20	10	30	22.5	22.5	11.25	6.75	10	10	6	30	8.75	15	18.75	30	11.25	30	10	18.75	11.25	10	30	10	5.5	30	15	12.5	30	10.5	-1	8.75	-1	10	17.5	22.5	8.75	22.5	18.75	7.5	30
S983	Headway	2016-06-13	22.5	30	10	30	6	22.5	15	30	12.5	-1	30	15	30	30	15	18	18.75	30	30	30	30	-1	22.5	30	30	20	22.5	30	15	15	30	30	-1	30	-1	18.75	30	22.5	18.75	15	30	30	12.5	30	12.5	15	30
S983	Headway	2016-06-14	22.5	22.5	15	18.75	10	15	22.5	30	22.5	10	17.5	22.5	20	18.75	15	30	15	12.5	30	12.5	30	30	7.5	22.5	7.5	15	20	15	30	20	30	15	22.5	6	15	18.75	-1	10	30	15	10	30	30	18.75	30	22.5	10
S983	Headway	2016-06-15	20	11.25	15	30	10	15	30	-1	22.5	30	22.5	18	12.5	10	20	30	10	15	30	10	7.5	22.5	22.5	15	18	15	22.5	15	18.75	22.5	22.5	30	7.5	30	-1	15	30	15	7.5	22.5	20	30	22.5	15	30	-1	22.5
S983	Headway	2016-06-16	-1	22.5	20	30	10	22.5	8.75	22.5	12.5	30	15	10	22.5	30	15	17.1429	17.1429	20	30	11.25	20	5	30	12.5	11.25	22.5	30	22.5	20	20	30	22.5	15	30	10	30	30	17.5	22.5	20	18.75	20	12.5	15	10	15	30
S983	Headway	2016-06-17	6.75	15	11.25	10	15	18	15	22.5	22.5	22.5	11.25	15	10	20	12.5	30	10	18.75	22.5	30	10	8.75	-1	15	20	22.5	15	15	15	30	22.5	20	15	22.5	22.5	15	12.5	12.5	22.5	18.75	20	30	30	18.75	18.75	7.5	12.5
S983	Headway	2016-06-18	12.5	15	8	22.5	5.14286	15	9.64286	10	11.25	30	18.75	12.5	12.5	15	18.75	15	16.875	8.75	30	10	15	10	11.25	22.5	7.14286	30	18	10	22.5	30	22.5	7.5	22.5	20	22.5	20	10.5	30	20	10	10	30	15	30	22.5	22.5	7.5
S983	Headway	Day Median	20	16.875	12.5	21.25	10	18.375	20	20	20	15	18.125	15	20	15	15	22.5	17.0089	15	22.5	13.75	16.875	20	11.25	16.5	13.125	21.25	20	18	20	20	22.5	15	15	19	17.5	18.75	21.25	13.75	22.5	20	18.125	30	15	21.25	19.375	18	22.5
S983	Occupancy	2016-06-05	0.722222	0.805556	2.22222	10.6944	2.91667	2.13889	2.08333	3.22222	2.11111	2.91667	2.05556	3.25	2.38889	1.30556	0.777778	1.27778	2.08333	1.22222	2.47222	2.58333	2.13889	2.44444	0	0.444444	3.13889	0.777778	0.444444	2.5	2.52778	2.55556	2.16667	4.30556	3.02778	1.63889	1.36111	12.6667	0	1.94444	1.13889	2.80556	1.63889	0.888889	1.61111	1.52778	1.69444	2.25	1.16667
S983	Occupancy	2016-06-06	1.16667	1.86111	0.472222	0.416667	1.58333	1.91667	0.75	0.861111	1.22222	0.75	0.75	1.19444	0.833333	0.472222	0.861111	0.388889	1.22222	0	1.83333	1.22222	1	0.916667	2.80556	0.888889	0.361111	0.861111	0	0.916667	1.22222	0	2.72222	1.16667	0.888889	0.444444	2.08333	1.38889	0	0.861111	1.08333	0.777778	0.388889	0.416667	0.388889	1.25	1.27778	0.416667	0.833333
S983	Occupancy	2016-06-07	1.97222	1.97222	2.02778	1.94444	1.22222	1.13889	1.72222	1.58333	1.63889	1.22222	0.833333	1.05556	0.416667	1.25	1.58333	1.38889	1.02778	0	2.02778	1.33333	1.33333	1.16667	1.83333	0.333333	0.861111	0.805556	0.75	0	0.416667	2.91667	0.805556	2.58333	0.444444	2.63889	1.69444	1.33333	1.25	1.25	1.61111	0.805556	0.777778	1.22222	1.13889	0.777778	1.16667	1.19444	2.08333
S983	Occupancy	2016-06-08	2.30556	0.472222	0.833333	1.13889	1.94444	0.777778	0.444444	1.13889	0.416667	2.33333	2.63889	1.52778	0.75	0.916667	2.36111	0.805556	1.25	0.833333	2.16667	2.02778	0.833333	0.833333	2.80556	1.38889	1.19444	0.888889	0.888889	4.36111	2.47222	1.58333	1.16667	1.63889	0.861111	1.77778	1.25	1.55556	0.361111	2.19444	0.416667	0.833333	3.66667	1.72222	0	1.58333	1.69444	1.63889	1.25
S983	Occupancy	2016-06-09	1.58333	1.80556	1.13889	0.305556	0.888889	0.944445	1.97222	0.888889	0	0.75	1.36111	0.916667	2.41667	3.52778	1.77778	0.416667	0.472222	1.55556	2.77778	0.861111	1.19444	1	0.5	1.58333	0.444444	0.888889	0.944444	0.361111	1.63889	0.416667	1.61111	1.36111	0	2.25	0.5	0.833333	0.472222	1.77778	1.33333	1.47222	1.97222	0.666667	3.08333	0.583333	1.25	2.27778	1.16667
S983	Occupancy	2016-06-10	1.19444	1.19444	3.02778	1.33333	0.388889	1.63889	2.83333	1.55556	0.416667	1.97222	1.69444	0	1.19444	0.833333	0	2.38889	0.444444	2	0.805556	0.361111	2.13889	1.55556	0	2.69444	0.805556	0.722222	1.69444	0.722222	0.861111	0.75	0.444444	1.94444	1.27778	2.22222	1.86111	2.52778	1.38889	0.777778	0.416667	0.361111	0.777778	0.777778	1.63889	1.11111	0.805556	2.61111	0
S983	Occupancy	2016-06-11	3.05556	1.27778	1.61111	2.38889	2.41667	0.805556	1.86111	1.69444	2.44444	1.91667	1.91667	2.08333	1.69444	2	2.13889	11.6389	1.30556	0.805556	1.33333	0.416667	2.75	1.19444	11.1667	2.41667	2.36111	0.861111	3.08333	1.63889	2.19444	1.19444	3.27778	1.61111	3.47222	0.888889	1.69444	1.94444	1.30556	0.888889	0.777778	0.361111	1.97222	1.13889	2.94444	2.91667	2.05556	0.777778	1.44444
S983	Occupancy	2016-06-12	1.25	2.08333	2.55556	1.63889	2.80556	0.361111	1.27778	1.63889	1.22222	0.805556	1.30556	1.22222	2.55556	4.36111	1.19444	1.19444	2.08333	0.916667	2.80556	0.888889	2	0.444444	2.47222	1.86111	1.16667	2.47222	2.44444	1.27778	0.388889	2.55556	4.52778	0.777778	0.722222	2.02778	0.777778	2.75	0	2.97222	0	2.38889	3.05556	1.36111	3.05556	0.944445	2.08333	1.63889	0.388889
S983	Occupancy	2016-06-13	1.33333	0.5	2.11111	0.277778	2.5	1.22222	0.888889	0.25	1.72222	0	0.444444	0.861111	0.25	0.75	0.638889	2.41667	3.11111	0.666667	0.666667	0.777778	0.611111	0	1.22222	0.444444	0.722222	1.22222	2.19444	1.41667	0.527778	0.583333	0.416667	0.805556	0	0.277778	0	2.16667	0.388889	1.19444	1.94444	1.63889	0.472222	0.555556	2.91667	0.694444	1.83333	0.527778	0.333333
S983	Occupancy	2016-06-14	1.11111	0.666667	0.833333	1.69444	1	1.27778	1.19444	0.388889	1	1.22222	2.77778	0.972222	2.63889	2	1.66667	0.583333	1.63889	1.80556	0.388889	1.77778	0.388889	0.722222	2.69444	0.944444	1.61111	0.833333	1.63889	1.27778	0.666667	1.16667	1.27778	0.805556	1.08333	1.77778	1.27778	1.91667	0	1.33333	0.138889	0.888889	1.30556	0.388889	0.388889	1.80556	0.416667	0.916667	1.19444
S983	Occupancy	2016-06-15	1.41667	2.25	0.861111	0.444444	3.16667	1.47222	0.25	0	1.05556	0.333333	0.944444	2.44444	1.72222	1.97222	1.55556	0.305556	0.805556	1.33333	0.638889	1.44444	1.75	1.08333	1.02778	1.33333	2.38889	1.36111	1.13889	2.94444	3	0.916667	1.27778	1.36111	1.69444	0.388889	0	1.41667	0.388889	0.805556	1.66667	0.888889	1.13889	0.472222	0.861111	0.944444	0.444444	0	1.25
S983	Occupancy	2016-06-16	0	1.13889	1.52778	0.416667	1.55556	2.19444	3.22222	1.19444	1.97222	0.833333	1.58333	1.63889	0.972222	0.388889	0.638889	3.41667	3.27778	1.69444	0.388889	2.33333	1.38889	2.41667	0.805556	2.41667	2.19444	1.25	0.805556	1.22222	1.66667	1.5	0.416667	1.13889	0.888889	1.61111	1.27778	0.444444	0.388889	2.72222	2.36111	1.72222	2.69444	1.36111	2.13889	0.888889	1.11111	1.61111	1.02778
S983	Occupancy	2016-06-17	2.86111	0.777778	2.27778	1.97222	1.69444	2.36111	1.41667	0.972222	1.05556	0.861111	2.05556	2.22222	1.16667	1.61111	2.63889	0.416667	2.22222	1.63889	1.11111	0.75	1.05556	1.86111	0	0.833333	1.5	1.05556	0.861111	0.472222	1.27778	0.25	0.5	1.27778	0.833333	1	1.27778	0.722222	1.80556	1.47222	0.916667	1.75	1.36111	0.611111	0.722222	1.94444	1.91667	2.91667	2.11111
S983	Occupancy	2016-06-18	2	0.833333	3.05556	1.25	4.97222	0.833333	3.63889	2.36111	2.36111	0.75	1.86111	1.97222	1.94444	1.63889	1.94444	0.861111	3.72222	3.05556	0.75	1.36111	1.52778	1.22222	2.44444	1.25	4.25	0.472222	2.38889	1.22222	1.08333	0.361111	1.13889	1.5	1.05556	1.63889	1.22222	1.80556	3	0.138889	2.58333	1.30556	4.27778	0.444444	0.888889	0.416667	1.27778	1.33333	3
S983	Occupancy	Day Median	1.375	1.16667	1.81944	1.29167	1.81944	1.25	1.56944	1.16667	1.22222	0.847222	1.63889	1.375	1.44444	1.45833	1.56944	1.02778	1.47222	1.27778	1.22222	1.27778	1.36111	1.125	1.52778	1.29167	1.34722	0.875	1.04167	1.25	1.25	1.04167	1.22222	1.36111	0.888889	1.63889	1.27778	1.68056	0.388889	1.29167	1.11111	1.09722	1.5	0.722222	1.375	1.02778	1.27778	1.47222	1.18056
S983	Speed	2016-06-05	87.7438	78.9565	70.3125	40.5772	75.9219	72.1547	79.1028	79.3429	75.0061	74.7254	80.9889	77.5032	78.5121	76.5087	82.7983	72.8097	79.9091	81.7252	77.5032	73.0974	75.6007	77.5032	-1	74.9148	69.3169	85.6169	74.9148	76.9775	74.4236	72.8097	70.8442	61.3519	75.4004	81.2635	70.2995	45.6997	-1	80.7523	83.2455	69.5494	81.2635	74.9148	103.523	54.7065	72.5028	75.6911	81.7694
S983	Speed	2016-06-06	80.3572	35.7802	70.508	79.9091	81.2997	52.1146	83.2455	72.8027	75.0061	88.7879	88.7879	80.3916	75.0061	70.508	77.3314	85.6169	75.6636	-1	72.1248	81.7252	66.5909	72.6446	77.3174	74.9148	80.8741	72.5028	-1	68.3409	79.1028	-1	63.0758	85.6169	74.9148	74.9148	79.9091	70.8442	-1	77.3314	92.2028	83.0433	85.6169	79.9091	75.0974	79.9091	72.8097	79.9091	79.9091
S983	Speed	2016-06-07	79.6061	79.6061	77.5032	82.8928	81.7252	83.2455	47.7969	79.3616	77.5032	81.7252	75.6636	89.9082	79.9091	79.9091	78.8939	75.3499	60.8884	-1	78.0254	71.3678	70.3125	78.8939	72.1248	87.6136	72.8097	77.5032	83.2455	-1	79.9091	31.5502	82.6646	84.3423	65.7102	75.1801	73.7113	70.3125	79.9091	79.9091	82.6646	78.9565	85.6169	81.7252	87.7438	81.1469	81.7694	78.881	75
S983	Speed	2016-06-08	81.2997	61.8449	75.0061	87.7438	68.4935	85.6169	74.9148	83.2455	79.9091	80.2887	72.5762	82.0091	83.7614	72.6446	80.2717	77.8539	74.1874	75	46.1014	75.9219	79.9091	75	77.8993	71.9182	83.6258	74.9148	74.9148	78.8328	64.0944	79.1028	80.3572	76.2085	77.3314	70.3125	79.9091	80.3572	92.2028	72.1391	79.9091	75.0061	77.8945	87.4919	-1	83.7614	78.5991	98.1276	76.2144
S983	Speed	2016-06-09	84.1148	94.4209	87.7438	265.483	74.9148	95.3766	82.0428	74.9148	-1	88.7879	97.0748	99.3023	99.4024	99.4583	93.4308	79.9091	70.508	103.168	101.15	81.1071	88.8905	116.818	66.5909	96.9738	74.9148	74.9148	95.2895	92.2028	95.8665	79.9091	105.697	73.3859	-1	100.028	66.5909	82.5341	70.508	93.4308	49.9432	99.2717	60.5872	103.168	90.9247	117.906	104.653	99.4583	90.0256
S983	Speed	2016-06-10	79.0624	79.0624	72.3355	74.9148	85.6169	81.2635	57.98	82.25	79.9091	33.7644	75.8031	-1	77.5032	79.9091	-1	78.6504	74.9148	77.1302	78.9565	80.8741	73.0009	80.3572	-1	73.6522	82.6646	86.5385	71.7851	87.7438	72.8027	83.2455	74.9148	80.7523	78.1719	44.9489	82.5158	74.1329	71.9182	80.3572	79.9091	92.2028	85.6169	80.3572	76.2085	86.6153	82.6646	72.977	-1
S983	Speed	2016-06-11	73.2489	78.1719	82.6646	87.4919	77.5862	77.8945	83.8883	74.1314	78.2389	69.4862	83.2455	74.668	77.8945	78.8939	73.7113	40.7899	76.5087	82.6646	68.3409	79.9091	75.6911	78.881	40.0009	77.6548	77.6051	72.8097	62.2629	82.0612	71.3723	83.6258	76.9775	76.8584	72.144	74.9148	74.1314	81.2997	76.5087	65.7102	81.1469	92.2028	81.7694	81.9426	75.1707	79.523	63.8543	80.3572	67.441
S983	Speed	2016-06-12	77.8945	75.3399	71.9618	77.5032	78.1804	92.2028	72.8097	79.523	81.7252	77.8539	73.871	77.8539	75.0061	66.5225	83.6258	83.6258	79.9091	68.3409	78.1804	74.9148	78.881	74.9148	75.6772	48.8566	85.6169	67.441	78.2389	78.1719	75.0974	73.3684	76.5048	80.3572	92.2028	76.8584	80.3916	81.4863	-1	73.8939	-1	78.4884	71.1095	71.7955	73.6729	97.4805	85.2466	81.2635	75.0974
S983	Speed	2016-06-13	80.1848	66.5909	47.3146	105.136	66.5909	87.8222	74.9148	116.818	97.1478	-1	74.9148	77.3314	116.818	83.2455	91.4229	103.642	71.5246	95.3766	98.3636	85.8636	54.4835	-1	84.1116	74.9148	90.0256	94.3354	69.9397	23.5027	110.67	100.13	79.9091	81.0847	-1	105.136	-1	83.5694	85.6169	88.8905	92.5227	81.608	70.508	59.9318	79.0752	92.5227	88.6519	126.172	99.8864
S983	Speed	2016-06-14	97.0748	158.295	79.9091	119.491	99.8864	105.665	82.4725	85.6169	143.802	81.7252	88.1927	95.1404	73.7206	91.2339	39.9545	111.812	76.2144	96.6634	85.6169	93.4308	85.6169	87.7438	49.4283	95.8665	82.6646	79.9091	100.964	103.177	98.3636	99.1315	26.0573	82.6646	93.9005	93.6435	103.177	98.3636	-1	74.9148	210.273	74.9148	76.5087	85.6169	85.6169	116.43	79.9091	98.3636	83.6258
S983	Speed	2016-06-15	101.218	94.0006	77.3314	74.9148	95.8665	85.666	116.818	-1	99.7414	87.6136	95.2895	78.0432	89.5381	98.136	96.6634	95.5785	108.762	100.511	101.218	69.1521	76.1039	98.3636	87.8222	100.511	91.997	97.0748	87.7438	75.3127	89.683	98.1434	82.036	24.462	78.5991	85.6169	-1	91.2339	85.6169	82.6646	79.9091	101.218	100.539	132.301	105.665	70.508	74.9148	-1	83.0433
S983	Speed	2016-06-16	-1	81.9426	81.273	79.9091	64.2127	56.3821	72.9681	80.3916	79.802	75	79.0624	60.9476	110.104	75.0974	104.229	73.8902	80.3916	75.8031	85.6169	80.9968	108.519	82.6646	77.8539	68.9053	86.4485	75	77.8539	81.2642	78.6914	81.1469	70.0909	83.2455	74.9148	48.9831	78.1719	74.9148	85.6169	82.7419	54.4309	75.0061	66.4315	92.4002	71.9295	74.9148	89.8977	77.8539	32.3956
S983	Speed	2016-06-17	101.08	85.6169	91.2339	100.61	81.8032	97.8379	92.7923	92.8734	99.7414	104.653	101.218	77.7419	85.6169	95.102	76.0361	79.9091	44.9489	132.845	97.0748	87.8222	94.6292	119.126	-1	79.9091	89.6021	85.2466	77.3314	123.69	101.218	116.818	202.398	113.025	79.9091	98.6696	82.036	92.2028	90.9275	105.89	98.1434	109.297	109.563	104.51	90.0256	113.149	89.1215	110.104	92.3187
S983	Speed	2016-06-18	78.0668	79.9091	82.6426	72.8027	75.5832	79.9091	81.6322	79.3616	79.0624	85.2466	90.5977	79.802	80.1065	76.2085	80.3572	77.3314	83.1064	72.013	83.2455	73.3859	82.9909	81.7252	76.3778	75	73.1318	70.508	84.3013	81.7252	86.5385	92.2028	81.9426	88.7879	88.3825	79.523	76.3778	68.3799	75.0061	239.727	58.0962	76.5087	66.0877	65.7102	74.9148	79.9091	79.0608	71.3678	44.3939
S983	Speed	Day Median	80.3572	79.3342	77.4173	81.4009	77.8833	84.4312	80.3675	79.523	79.9091	81.7252	82.1172	78.0432	80.0078	79.4015	80.3572	79.2797	75.939	82.1949	81.101	80.3916	77.4924	80.3572	76.3778	74.9574	82.6646	76.2516	77.8539	81.2642	79.5059	83.2455	78.4433	80.9185	77.7517	78.1907	79.0405	80.8284	82.763	80.5547	81.1469	80.2823	79.579	81.8339	79.0752	82.4541	80.8392	80.3572	79.9091
S983	Volume	2016-06-05	2	2	5	5	7	5	5	8	5	7	5	8	6	3	2	3	5	3	6	6	5	6	0	1	7	2	1	6	6	6	5	8	7	4	3	10	0	5	3	6	4	2	5	2	4	5	3
S983	Volume	2016-06-06	3	2	1	1	4	3	2	2	3	2	2	3	2	1	2	1	3	0	4	3	2	2	7	2	1	2	0	2	3	0	5	3	2	1	5	3	0	2	3	2	1	1	1	3	3	1	2
S983	Volume	2016-06-07	5	5	5	5	3	3	2	4	4	3	2	3	1	3	4	3	2	0	5	3	3	3	4	1	2	2	2	0	1	3	2	7	1	6	4	3	3	3	4	2	2	3	3	2	3	3	5
S983	Volume	2016-06-08	6	1	2	3	4	2	1	3	1	6	6	4	2	2	6	2	3	2	3	5	2	2	7	3	3	2	2	11	4	4	3	4	2	4	3	4	1	5	1	2	9	5	0	4	4	5	3
S983	Volume	2016-06-09	4	5	3	2	2	3	4	2	0	2	4	3	7	11	5	1	1	5	8	2	3	4	1	5	1	2	3	1	5	1	5	3	0	6	1	2	1	5	2	4	4	2	8	2	4	6	3
S983	Volume	2016-06-10	3	3	7	3	1	4	4	4	1	2	4	0	3	2	0	6	1	5	2	1	5	4	0	6	2	2	4	2	2	2	1	5	3	3	5	6	3	2	1	1	2	2	4	3	2	6	0
S983	Volume	2016-06-11	7	3	4	7	6	2	5	4	6	4	5	5	4	5	5	7	3	2	3	1	7	3	6	6	6	2	5	4	5	3	8	4	8	2	4	5	3	2	2	1	5	3	7	7	4	2	3
S983	Volume	2016-06-12	3	5	6	4	7	1	3	4	3	2	3	3	6	9	3	3	5	2	7	2	5	1	6	2	3	5	6	3	1	6	11	2	2	5	2	7	0	7	0	6	7	3	7	3	5	4	1
S983	Volume	2016-06-13	3	1	3	1	5	3	2	1	5	0	1	2	1	2	2	6	5	2	2	2	1	0	3	1	2	4	3	1	2	2	1	2	0	1	0	5	1	3	5	4	1	1	5	2	5	2	1
S983	Volume	2016-06-14	3	3	2	5	3	4	3	1	3	3	7	3	4	5	2	2	4	5	1	5	1	2	4	3	4	2	4	4	2	4	1	2	3	5	4	5	0	3	1	2	3	1	1	5	1	3	3
S983	Volume	2016-06-15	4	6	2	1	8	4	1	0	3	1	3	6	5	6	4	1	3	4	2	3	4	3	3	4	6	4	3	4	5	3	3	1	4	1	0	4	1	2	4	3	4	2	3	2	1	0	3
S983	Volume	2016-06-16	0	3	4	1	3	3	7	3	5	2	4	3	3	1	2	8	8	4	1	6	4	6	2	5	6	3	2	3	4	4	1	3	2	2	3	1	1	7	3	4	5	4	5	2	3	4	1
S983	Volume	2016-06-17	9	2	6	6	4	6	4	3	3	3	6	4	3	4	5	1	3	5	3	2	3	7	0	2	4	3	2	2	4	1	3	4	2	3	3	2	5	5	3	5	4	2	2	5	5	9	5
S983	Volume	2016-06-18	5	2	8	3	12	2	9	6	6	2	5	5	5	4	5	2	9	7	2	3	4	3	6	3	10	1	6	3	3	1	3	4	3	4	3	4	7	1	4	3	8	1	2	1	3	3	4
S983	Volume	Day Median	3.5	3	4	3	4	3	3.5	3	3	2	4	3	3.5	3.5	3.5	2.5	3	3.5	3	3	3.5	3	3.5	3	3.5	2	3	3	3.5	3	3	3.5	2	3.5	3	4	1	3	3	3	4	2	3.5	2.5	3.5	3.5	3
[truncated: 2,837 more columns]
