# Supplementary material for: Evaluation of average travel delay caused by moving bottlenecks on highways
Source: PLoS One. 2017 Aug 30;12(8):e0183442. doi: 10.1371/journal.pone.0183442 (PMC5576711; doi:10.1371/journal.pone.0183442)
Supplement: S3 File — (XLSX) [file pone.0183442.s003.xlsx]

## Sheet: 5min_6.5_18
			00:05:00	00:10:00	00:15:00	00:20:00	00:25:00	00:30:00	00:35:00	00:40:00	00:45:00	00:50:00	00:55:00	01:00:00	01:05:00	01:10:00	01:15:00	01:20:00	01:25:00	01:30:00	01:35:00	01:40:00	01:45:00	01:50:00	01:55:00	02:00:00	02:05:00	02:10:00	02:15:00	02:20:00	02:25:00	02:30:00	02:35:00	02:40:00	02:45:00	02:50:00	02:55:00	03:00:00	03:05:00	03:10:00	03:15:00	03:20:00	03:25:00	03:30:00	03:35:00	03:40:00	03:45:00	03:50:00	03:55:00
S980	Density	2016-06-05	3.8727	2.59948	2.79179	2.53681	2.3334	1.63682	1.80847	2.04052	1.93146	1.65939	1.68118	2.42564	1.88037	1.13454	1.8366	1.66913	1.10575	1.6608	1.15809	0.986521	1.2402	0.669782	1.29661	1.29712	1.43376	0.894672	1.04993	0.914466	0.859153	2.43425	2.39614	1.28038	0.733858	0.842762	1.04876	1.34312	0.743832	0.812485	0.701233	0.359848	1.05885	0.638331	0.448294	1.14037	0.392707	0.921546	0.732684
S980	Density	2016-06-06	1.58765	1.78668	1.86531	1.29563	1.4162	1.21611	0.945252	0.667278	0.684842	0.739099	0.660472	0.659298	0.214915	0.324994	0.7222	0.783263	0.464841	1.25769	0.901987	0.286462	0.706475	1.00475	0.72885	0.67252	0.985466	0.595731	1.16893	0.722865	0.931874	0.370997	0.917869	1.0274	0.665948	0.524184	0.587985	0.555635	1.08389	0.830752	0.250435	0.53232	0.336886	0.631172	0.864042	1.2562	0.419347	1.32642	1.05568
S980	Density	2016-06-07	2.58782	2.36825	1.54853	2.46867	2.7398	1.1302	1.3031	2.27081	1.69718	1.56535	1.47785	0.632502	1.22491	1.49291	1.68251	1.30526	1.62763	1.13106	0.827037	0.905664	1.06175	0.635318	1.18098	0.739099	0.836503	1.33299	1.10759	0.650222	1.18004	0.775283	0.88012	0.97768	1.18348	1.14385	1.24728	0.667943	1.02896	0.587086	0.985466	0.955735	1.05075	1.42676	0.67385	0.762296	1.75183	1.22898	0.947247
S980	Density	2016-06-08	2.59428	2.89913	3.08619	2.72176	2.16855	2.59432	1.8738	1.51685	2.08821	1.56387	1.79173	1.54779	1.3076	1.37539	1.0842	0.913722	0.522345	1.65263	1.31085	0.966063	1.10368	0.817727	1.55471	0.649988	0.599721	1.03788	1.51313	1.65748	0.786276	1.03605	1.65932	1.11639	1.23813	1.53152	0.704636	0.55935	0.370332	0.460773	0.381481	1.20758	1.20011	0.529426	0.841511	1.21442	0.883679	0.94666	0.281142
S980	Density	2016-06-09	3.4591	4.19484	2.07268	2.6875	1.86965	2.55414	1.69738	1.32924	2.4283	1.78316	1.46494	1.76756	1.16932	1.66237	2.29764	1.20335	1.13764	1.3946	0.97905	1.56312	1.68474	1.83492	1.20617	0.837521	0.732722	1.07888	1.32658	1.05776	1.5963	0.837677	1.74404	0.833452	0.808377	1.60439	1.102	1.31691	0.50662	1.01273	0.585247	0.745905	0.961642	0.570187	1.37317	1.34038	1.43262	0.849334	1.48583
S980	Density	2016-06-10	2.39814	2.2232	2.05257	2.413	2.7468	1.61402	1.46083	1.83281	2.47798	2.48878	1.88076	2.24178	0.97772	1.85365	1.93874	1.42523	1.98603	1.03694	1.47335	1.67046	1.04129	1.43145	1.23222	0.935589	0.930035	1.22033	1.74166	1.25859	1.20077	1.44765	1.05592	1.23473	0.740664	1.03119	0.637666	0.622605	1.12398	0.917204	1.27326	0.741329	1.46775	1.4169	0.917478	0.806382	1.16185	1.03738	1.23746
S980	Density	2016-06-11	3.84864	2.81119	3.95164	2.75314	3.48531	3.43399	2.63997	2.06779	2.3974	1.93032	1.5526	1.99593	1.92442	2.15651	1.85131	2.8611	0.999078	1.79365	2.20376	1.46486	1.03029	1.2064	1.16866	1.10685	1.60572	2.47043	1.02372	1.32317	1.86281	1.08862	1.55753	1.18047	1.70199	0.785102	1.32865	1.08979	1.42734	0.784828	1.34836	1.15649	0.576602	1.13447	1.41753	1.63674	0.863065	1.09374	1.3114
S980	Density	2016-06-12	2.57507	4.02002	3.68063	3.16055	3.14244	2.97693	4.03034	2.66845	2.14387	2.65777	1.934	1.95341	3.09616	2.12005	2.7274	1.98998	1.42406	1.92395	1.87462	2.33622	0.780525	2.09075	1.37657	1.20484	1.74256	1.13513	0.919473	1.92763	0.770042	1.7458	1.44663	0.8455	1.67723	0.782833	1.79482	1.02321	0.801493	1.13263	0.767382	0.862438	0.413088	1.12363	0.576602	0.958083	1.14311	0.58865	1.19467
S980	Density	2016-06-13	2.08496	2.25692	2.1197	1.93412	1.31848	1.76771	1.60909	0.886027	0.857979	1.34441	1.2199	1.03186	1.11925	0.933085	0.230132	0.394193	0.813463	1.26907	0.53991	0.593071	0.481075	0.863221	0.820934	0.560368	1.02255	0.712263	0.684177	0.593814	1.2413	0.891269	0.670956	0.518942	0.26882	0.785102	0.677683	0.673419	0.487491	0.697165	1.21693	0.750052	0.781034	1.53625	0.802823	1.18415	0.686681	0.45604	0.658633
S980	Density	2016-06-14	2.53458	2.75544	2.45052	1.82795	1.84943	2.40851	1.2783	1.39002	1.42109	1.63702	1.62552	1.35376	1.1595	1.78852	0.899914	0.962151	0.968136	0.576602	0.774775	1.10974	1.12746	1.60494	0.91869	0.857158	0.870692	0.762296	1.35028	1.06581	1.09003	0.838929	0.544134	0.607036	1.02439	1.09476	1.21466	0.648149	0.454201	0.915483	1.18689	0.694152	1.27232	0.691805	1.11874	0.69024	1.69382	1.27666	1.17891
S980	Density	2016-06-15	2.4301	2.34592	3.10133	2.06176	1.9286	1.49185	1.17014	1.53124	1.98736	1.2233	2.60809	1.25859	1.39347	1.05075	1.41909	1.5562	1.76978	1.00608	0.440315	1.58304	1.11283	1.31152	0.931599	0.511197	1.92293	0.868307	1.96373	1.17914	1.05924	1.26802	0.815614	1.36644	1.22815	1.13106	0.642243	0.454866	0.849178	0.871357	1.47593	1.18786	0.982453	1.398	1.70555	1.03554	1.01574	1.40047	1.41674
S980	Density	2016-06-16	2.46484	2.75322	2.51362	2.60879	1.98583	1.59798	2.36598	2.18287	1.40012	1.63033	1.71525	1.36092	1.57717	1.29802	1.13803	1.2679	1.31535	0.924128	1.33655	1.61593	1.01457	1.28073	1.14953	1.17863	0.319243	0.938289	1.10102	1.14812	0.810646	0.889939	0.946738	1.02321	0.92804	0.905664	0.872375	0.534668	0.324485	1.36475	1.92149	1.02439	1.22475	0.298785	1.02572	1.4656	0.691648	1.05674	1.13529
S980	Density	2016-06-17	3.65458	2.91814	2.08742	2.90229	4.29228	3.16986	1.93545	3.16873	2.62866	1.39237	1.3626	1.43599	2.2604	2.14004	2.02343	1.40078	2.17341	1.51094	1.63158	1.76685	2.17372	1.68517	1.93612	0.53991	0.952997	1.75813	1.79615	0.831105	1.10568	0.848004	1.33049	1.09343	1.24353	0.611456	0.779195	1.30627	1.03252	0.967902	1.27991	1.19264	0.885871	0.805404	0.571164	1.27615	1.51387	0.632502	1.74541
S980	Density	2016-06-18	3.492	3.05975	2.88716	3.32258	2.76796	2.17106	2.40213	2.5766	2.10761	2.11438	2.38769	2.26432	1.526	2.32691	1.86355	1.21849	1.78109	1.42488	1.6653	1.45085	1.47284	1.24329	1.06765	1.00135	1.37493	1.46161	1.01915	1.77608	1.49342	1.18497	1.9919	1.25284	1.39726	1.45054	0.767694	1.4259	1.35075	1.02994	1.19052	0.643572	0.872531	0.90367	0.906564	1.69609	1.17124	0.898584	0.59757
S980	Flow	2016-06-05	612	408	420	396	372	252	276	300	312	264	264	372	300	192	300	276	180	264	180	156	204	108	204	204	228	132	168	144	144	300	324	192	120	132	168	180	120	132	108	60	168	108	72	132	72	132	120
S980	Flow	2016-06-06	240	276	264	216	228	204	156	108	108	120	108	96	36	48	96	108	72	132	144	48	84	132	108	108	108	96	180	108	120	60	96	132	120	84	96	72	84	120	36	72	60	96	108	144	60	156	132
S980	Flow	2016-06-07	396	372	228	384	420	168	204	288	216	192	204	96	168	216	216	180	216	180	132	144	168	96	192	120	108	156	180	108	168	120	132	120	168	144	192	108	120	108	132	156	132	156	108	120	240	180	132
S980	Flow	2016-06-08	408	444	468	444	348	432	300	240	240	228	312	180	204	180	180	156	84	276	216	156	168	120	216	108	96	132	228	204	132	144	252	120	156	168	108	84	60	72	72	144	168	84	108	180	96	156	48
S980	Flow	2016-06-09	528	636	288	396	288	348	264	204	360	276	228	240	180	252	324	192	180	204	120	216	228	216	180	96	108	168	216	180	240	132	228	132	132	228	144	144	84	156	84	120	144	96	180	180	180	96	192
S980	Flow	2016-06-10	324	348	324	360	456	252	204	264	324	360	324	324	156	276	264	240	288	168	228	252	168	228	192	144	120	192	300	204	204	192	168	192	132	156	108	96	156	132	132	96	204	180	120	120	132	144	156
S980	Flow	2016-06-11	624	444	588	444	540	516	444	324	396	300	252	324	240	312	252	372	168	288	324	228	156	192	192	180	252	348	156	228	288	108	216	156	228	132	216	156	204	120	192	180	96	180	156	204	144	156	204
S980	Flow	2016-06-12	408	612	564	480	540	468	612	420	348	420	300	312	444	324	408	312	228	312	300	336	132	324	216	192	276	192	168	288	120	252	204	156	288	132	264	168	120	192	132	168	60	180	96	120	192	72	180
S980	Flow	2016-06-13	300	300	252	264	204	228	228	120	120	168	168	144	120	144	36	60	132	132	84	96	84	144	120	84	144	96	108	60	144	72	48	48	36	108	60	96	60	60	108	96	60	132	96	108	96	48	96
S980	Flow	2016-06-14	396	360	336	300	300	384	192	180	216	204	252	180	180	264	132	132	156	96	108	156	156	228	156	108	108	120	144	156	144	144	84	84	144	168	180	96	72	120	144	96	168	84	120	108	228	168	120
S980	Flow	2016-06-15	372	360	396	336	312	216	168	216	288	192	348	204	192	168	228	192	276	168	72	228	180	216	144	84	216	120	264	180	144	144	120	156	180	120	96	72	72	132	216	156	156	204	192	132	120	168	192
S980	Flow	2016-06-16	348	444	396	336	300	252	384	276	228	240	204	216	216	204	192	204	204	156	216	252	156	168	156	144	48	156	180	180	132	132	144	168	120	120	132	84	48	192	192	156	132	24	132	204	108	168	168
S980	Flow	2016-06-17	540	432	336	468	648	480	300	468	408	240	180	204	264	348	336	228	276	240	240	252	276	204	312	84	132	252	252	132	132	144	192	180	168	108	96	168	144	132	192	156	84	108	60	156	192	108	228
S980	Flow	2016-06-18	564	480	468	456	396	336	372	396	336	312	372	372	252	372	288	192	240	228	264	240	240	216	168	156	216	240	168	276	192	192	324	168	204	180	120	204	180	156	192	108	132	120	108	168	192	132	96
S980	Headway	2016-06-05	14.5	15.725	15.2	18.475	19.5556	22.0312	22.75	21.375	21.8611	20.5	16.9286	18.6111	22.125	25.5556	20.0556	18.5	23.2143	23.1944	21.875	26.25	24.7222	22.5	21.875	22.5	18.0556	23.5714	19.5833	26.25	20.7143	22.7143	17.7778	20.3125	21.6667	18.5	24.1071	25.625	22	20.8333	26.25	26.25	20	26.25	26.25	22.9167	30	23.75	22.5
S980	Headway	2016-06-06	24.5833	20.6944	20.2778	17.5833	19.5312	18.4375	25.3571	28.3333	27.1429	19	27.1429	28.75	30	25	25.5	28.75	27	26.7857	24.1667	30	22.5	23.75	25.5	22.5	16.875	27.5	19.4286	22.5	28.125	30	28.5	24.6429	25.4167	24	30	27	27.5	28	30	28.125	30	27.8571	22.5	21.25	30	24.2857	21.25
S980	Headway	2016-06-07	16.625	19.3056	22.25	16.25	20.675	27.1875	23.125	21.875	23.125	24.375	23.5	25	24.6875	17.0833	25.25	25	23.6111	20	26.25	22.8571	24.6875	30	19.6429	20	27.5	20.8333	18.3333	26	23.75	24	22.9167	28.125	24.0625	24.75	19.1667	30	28.9286	24.1667	19.1667	20.7143	21.25	18	26.25	22.5	21.25	24.0625	25.4167
S980	Headway	2016-06-08	20.6944	17.625	16.375	18.925	23.125	15.2778	20.6111	23.5938	22.2222	21.4286	19.0278	23.3929	25	19.1667	23.2143	23.9286	30	20.25	25.25	23.9286	24.375	23.3333	21.9444	25.7143	27.8571	22	20.9444	18.5714	22.8571	24.375	22.75	25	22.5	24.6429	26.25	26.25	26.25	27	23.3333	26.25	24.375	24	22.5	18.9286	25	25.7143	20
S980	Headway	2016-06-09	13.45	12.8643	18.6111	17.0833	24.2222	21.5	24.5	24.7222	17.6389	19.6875	23.6111	20.25	24.375	24	20	24.375	21.5625	25	25.7143	23.4444	22.8125	24	24.2857	27.8571	28.3333	26.4286	22.3438	24.0625	25	19.1667	21.0714	21.4286	28.125	18.8889	24.375	26.25	27.5	27.1875	24	25.4167	28.125	25	22.8125	23.8889	25.7143	27.8571	22.8125
S980	Headway	2016-06-10	16.25	20.7812	23.125	19.125	15.6111	23.2812	24.2857	17.5	20	20.5312	17.2222	19.25	22.0833	22.2857	23.875	25.4688	15.8929	22.8125	19.2857	20.75	22.7778	25.25	20.9375	26.25	23.5714	21.25	16.9444	23.0357	19.6875	18.9286	23.4375	24.7222	25	22.9167	25	25	22.5	27.8571	22.9167	26.6667	24.7222	26.25	27.5	26.25	27.1875	24.375	23.9286
S980	Headway	2016-06-11	12.3	19.3	17.7143	18.8	14.4286	14.752	14.1667	20.9444	17.9643	25.6111	23.75	22.5	23.4375	18.8125	19.0625	19.125	27.5	20.6875	17.6429	18.9286	26.5625	25.9375	24.375	20	21.6667	19.55	25.625	20.625	21.85	25	21.2143	22.5	21.3889	24.6	24.4444	23.75	25.6944	30	22.7778	27.1875	21	21.875	25.8333	22.7778	22.8571	26.25	20.7143
S980	Headway	2016-06-12	19.35	14.9875	15.4643	15.125	15.075	15.75	14.1625	15.8889	18.2	18.75	19.7222	25.125	18.5	20.8889	19.5	20.7812	25	16.25	23.9444	19.6389	27.5	18.75	21.25	24.8611	19.4444	24.1875	22.5	19	28.125	21.0714	23.4375	25	25.75	28.125	18.8889	24.6875	23.5714	21.4286	21	24.6875	30	23.5714	23	28.3333	24.6875	26.25	23.2143
S980	Headway	2016-06-13	18.8889	21.0833	24.0625	21.6875	20	19.375	23.4375	23.3333	25.7143	23.3333	24.4444	25.3125	23.75	25	30	25	21.6667	26.7857	24	28.75	18.3333	23.3333	28.75	30	25.8333	24.1667	25	30	22.8571	23.3333	25	25	30	26.6667	23.3333	21	20	26.25	24.1667	20	30	28.125	26	26.25	21	30	24
S980	Headway	2016-06-14	11.2222	18.4375	19	21.6	18.8611	18.625	22.8125	27.75	22.7778	20.4286	19.4375	24.7222	22.7778	20.625	24.375	25.7143	22.8571	25	27.5	26.5625	25	22.1875	22.5	25	22.5	26.25	25	26.25	28.75	23.9286	30	27	26.4286	25.4167	22.5	30	30	27.1429	23.5714	28.75	24.375	30	28.125	27.1429	23.75	22.8125	26.25
S980	Headway	2016-06-15	20.9444	15.925	19.3611	21.125	21.8651	25.5556	24.6429	22.6786	18.8889	23.75	21.3889	23.3929	25.2778	20	22.75	25	23.6667	20.7143	30	15.9375	23.5	20.8333	27.5	16.875	25.5556	22.5	19.5312	23.125	21.4286	18	26.7857	26.5	20.3571	20	27.5	26.25	25	30	17.1429	24.2857	23.4375	23.75	21.4286	28.125	23.75	23.5714	25.9375
S980	Headway	2016-06-16	19.5	19.125	16.125	16	16.4286	23	20.975	23.1944	21.6667	22.0312	22.1875	25	25.5	22.8571	27.25	25	20.4375	24.375	24.7222	25.3125	24.375	21.25	22.9167	17.1875	30	25.5	25.2778	25	21.6667	25	26.0714	23.75	22.5	27.1429	24.6429	27.5	30	21.25	22.5	26.25	21.4286	30	24.6429	23.8889	28.5	24.6875	22.5
S980	Headway	2016-06-17	16.5	14.35	19.5	15.3194	12.4375	14.975	20	17.0556	17.8889	21.7857	24.4643	20.3125	21.375	18.125	21.35	20.5556	20.2778	19.2857	23.3333	20.1562	19.0278	23.2143	16.1111	27.5	26.4286	23.3333	23.6111	23.3333	22.5	25.7143	18.9286	21.4286	23.2143	23	23.125	22.5	27.5	18.5	22.5	23	18.75	27.8571	30	17.9167	22.1875	26.6667	23.6111
S980	Headway	2016-06-18	13.75	15.4036	16.4	14.35	16.5278	15.4688	15.1944	20.35	16.25	20.2778	20.225	18.475	23.5	15.9444	19.5833	24.0625	22.7778	24.1667	19.1667	23.125	21.4062	19.375	23.3333	22.5	19.6429	22.7778	24.6875	22.0833	20.3571	22.8125	13.1	24.6429	22.1429	25.8333	27.8571	25.9375	24.375	26.25	26.875	26.6667	26.4286	22	26.6667	25	24.375	26.7857	25
S980	Occupancy	2016-06-05	1.99444	1.34722	1.46111	1.30556	1.20833	0.841667	0.933333	1.05278	1.00556	0.866667	0.872222	1.23889	0.977778	0.588889	0.95	0.875	0.572222	0.863889	0.602778	0.508333	0.638889	0.35	0.666667	0.672222	0.755556	0.463889	0.547222	0.469444	0.45	1.26389	1.15278	0.652778	0.388889	0.441667	0.541667	0.691667	0.388889	0.430556	0.366667	0.186111	0.561111	0.333333	0.233333	0.594444	0.2	0.477778	0.383333
S980	Occupancy	2016-06-06	0.816667	0.927778	0.969444	0.677778	0.741667	0.644444	0.486111	0.344444	0.358333	0.391667	0.35	0.344444	0.113889	0.172222	0.377778	0.405556	0.236111	0.655556	0.463889	0.147222	0.369444	0.522222	0.377778	0.347222	0.522222	0.311111	0.619444	0.377778	0.488889	0.191667	0.466667	0.544444	0.344444	0.277778	0.302778	0.294444	0.569445	0.419444	0.127778	0.272222	0.175	0.327778	0.441667	0.661111	0.222222	0.694445	0.555556
S980	Occupancy	2016-06-07	1.33611	1.22222	0.788889	1.26944	1.39444	0.577778	0.672222	1.16389	0.847222	0.805555	0.772222	0.327778	0.638889	0.780556	0.872222	0.666667	0.813889	0.594444	0.433333	0.475	0.552778	0.322222	0.616667	0.391667	0.427778	0.697222	0.577778	0.336111	0.602778	0.405556	0.461111	0.491667	0.622222	0.588889	0.647222	0.344444	0.536111	0.311111	0.522222	0.491667	0.541667	0.744444	0.347222	0.394444	0.913889	0.636111	0.486111
S980	Occupancy	2016-06-08	1.31944	1.475	1.58611	1.39722	1.11111	1.34167	0.975	0.780556	1.08333	0.811111	0.913889	0.791667	0.677778	0.702778	0.558333	0.472222	0.272222	0.847222	0.680556	0.502778	0.575	0.433333	0.805555	0.344444	0.311111	0.55	0.794444	0.863889	0.416667	0.544444	0.869444	0.572222	0.641667	0.802778	0.363889	0.280556	0.191667	0.238889	0.197222	0.616667	0.622222	0.280556	0.438889	0.633333	0.452778	0.483333	0.147222
S980	Occupancy	2016-06-09	1.78056	2.15	1.04444	1.38611	0.933333	1.28056	0.863889	0.688889	1.23889	0.911111	0.758333	0.922222	0.605556	0.855556	1.15556	0.625	0.597222	0.705556	0.513889	0.813889	0.863889	0.938889	0.619444	0.438889	0.358333	0.558333	0.688889	0.552778	0.816667	0.433333	0.883333	0.441667	0.411111	0.836111	0.563889	0.677778	0.263889	0.522222	0.305556	0.386111	0.494444	0.297222	0.711111	0.694444	0.725	0.444444	0.772222
S980	Occupancy	2016-06-10	1.24722	1.13056	1.05	1.23889	1.40556	0.825	0.738889	0.966667	1.26944	1.26389	0.963889	1.15556	0.513889	0.958333	0.983333	0.727778	1.02778	0.536111	0.766667	0.875	0.547222	0.719444	0.638889	0.475	0.483333	0.636111	0.897222	0.647222	0.622222	0.758333	0.547222	0.644444	0.383333	0.527778	0.333333	0.325	0.586111	0.466667	0.669444	0.383333	0.752778	0.716667	0.480556	0.411111	0.611111	0.544444	0.641667
S980	Occupancy	2016-06-11	1.975	1.43333	2.025	1.41667	1.79444	1.775	1.35	1.05278	1.25	0.975	0.786111	1.03056	0.972222	1.11389	0.947222	1.45556	0.511111	0.916667	1.13611	0.761111	0.536111	0.611111	0.605556	0.580556	0.836111	1.27778	0.533333	0.691667	0.963889	0.566667	0.8	0.611111	0.888889	0.411111	0.686111	0.572222	0.747222	0.397222	0.694445	0.588889	0.305556	0.591667	0.741667	0.844444	0.452778	0.55	0.661111
S980	Occupancy	2016-06-12	1.31667	2.05278	1.87222	1.61389	1.61944	1.52222	2.06389	1.37778	1.11389	1.35556	0.986111	1.00556	1.58611	1.08611	1.38611	1.00556	0.722222	0.988889	0.969444	1.20278	0.408333	1.06389	0.708333	0.619444	0.888889	0.591667	0.480556	1	0.402778	0.891667	0.747222	0.438889	0.847222	0.397222	0.922222	0.527778	0.419444	0.586111	0.402778	0.427778	0.208333	0.575	0.305556	0.502778	0.591667	0.302778	0.602778
S980	Occupancy	2016-06-13	1.08056	1.16111	1.075	1.00556	0.669444	0.916667	0.811111	0.463889	0.444444	0.669444	0.627778	0.527778	0.588889	0.469444	0.116667	0.194444	0.419444	0.652778	0.286111	0.311111	0.25	0.447222	0.413889	0.291667	0.527778	0.352778	0.358333	0.308333	0.647222	0.466667	0.355556	0.275	0.136111	0.411111	0.352778	0.338889	0.258333	0.369444	0.638889	0.380556	0.413889	0.8	0.419444	0.622222	0.363889	0.241667	0.344444
S980	Occupancy	2016-06-14	1.31389	1.40556	1.25278	0.95	0.966667	1.23333	0.655556	0.702778	0.733333	0.858333	0.841667	0.691667	0.6	0.933333	0.466667	0.5	0.5	0.305556	0.4	0.572222	0.580556	0.816667	0.461111	0.45	0.441667	0.394444	0.697222	0.55	0.563889	0.436111	0.277778	0.311111	0.533333	0.561111	0.625	0.338889	0.236111	0.480556	0.619444	0.358333	0.655556	0.347222	0.583333	0.355556	0.872222	0.666667	0.619444
S980	Occupancy	2016-06-15	1.22222	1.18889	1.59167	1.03056	0.988889	0.747222	0.6	0.788889	1.02778	0.625	1.325	0.647222	0.722222	0.541667	0.733333	0.8	0.913889	0.522222	0.233333	0.838889	0.580556	0.680556	0.475	0.266667	0.977778	0.455556	1.01667	0.611111	0.547222	0.666667	0.413889	0.713889	0.641667	0.594444	0.336111	0.236111	0.45	0.441667	0.769444	0.608333	0.511111	0.702778	0.880556	0.538889	0.533333	0.733333	0.722222
S980	Occupancy	2016-06-16	1.26389	1.41389	1.30278	1.34722	1.01111	0.827778	1.20833	1.12222	0.722222	0.836111	0.866667	0.697222	0.811111	0.663889	0.583333	0.647222	0.686111	0.480556	0.688889	0.827778	0.527778	0.663889	0.6	0.605556	0.163889	0.497222	0.575	0.602778	0.425	0.466667	0.480556	0.527778	0.483333	0.475	0.452778	0.283333	0.166667	0.702778	1.00556	0.533333	0.644444	0.158333	0.533333	0.758333	0.352778	0.541667	0.586111
S980	Occupancy	2016-06-17	1.85278	1.50833	1.06389	1.48056	2.20833	1.61389	1.00556	1.63056	1.35	0.713889	0.708333	0.747222	1.15556	1.10833	1.02222	0.722222	1.12778	0.777778	0.838889	0.9	1.11667	0.872222	1.00556	0.286111	0.494444	0.902778	0.922222	0.430556	0.575	0.444444	0.691667	0.561111	0.638889	0.319444	0.408333	0.677778	0.527778	0.508333	0.669444	0.627778	0.469444	0.422222	0.286111	0.661111	0.791667	0.327778	0.905556
S980	Occupancy	2016-06-18	1.76944	1.58056	1.475	1.71667	1.43333	1.11667	1.24722	1.33333	1.10278	1.075	1.21667	1.15833	0.786111	1.20278	0.961111	0.630556	0.913889	0.716667	0.869444	0.738889	0.761111	0.647222	0.555555	0.525	0.719444	0.758333	0.530556	0.902778	0.786111	0.616667	1.05556	0.638889	0.705556	0.75	0.391667	0.727778	0.680556	0.525	0.608333	0.336111	0.447222	0.475	0.466667	0.886111	0.608333	0.466667	0.316667
S980	Speed	2016-06-05	78.7052	77.9733	79.3153	78.3236	81.0454	76.7682	77.1753	75.7745	83.5937	80.2674	79.1633	77.9127	80.1124	84.0324	81.3017	81.5448	80.8235	78.6231	80.8384	80.9732	84.5366	80.6213	91.4482	78.7003	79.5969	73.8342	82.3286	78.4819	84.7065	65.0166	69.0377	74.9149	83.7007	80.493	80.3362	76.3248	81.2363	79.4312	77.9607	85.7236	79.6226	98.0182	79.5657	68.4234	90.4645	72.1361	81.5867
S980	Speed	2016-06-06	81.0831	76.4883	74.9589	86.5432	82.3618	83.5429	83.6297	80.6061	83.62	80.0168	80.7034	76.5145	84.9917	73.5838	77.0407	77.8897	80.2675	76.3723	81.363	84.3004	71.5041	73.14	73.2853	79.4203	68.8002	81.464	75.3466	75.3571	79.6452	81.605	66.224	70.3854	88.2447	82.1084	81.2855	72.9024	52.2213	72.4429	70.8819	65.7074	87.9842	77.2566	63.8072	65.0975	72.8784	75.6502	72.1103
S980	Speed	2016-06-07	80.1604	78.7353	78.8987	78.1835	76.6239	75.2611	77.1033	71.8015	72.2123	65.7262	88.6796	75.5775	73.5599	77.0183	73.6518	77.4	76.0065	80.5243	81.3222	80.3236	79.5209	76.561	87.4855	83.5539	70.5725	72.2371	79.1272	83.679	82.0059	75.4413	77.4035	71.7587	76.1138	75.0044	77.8996	81.4125	67.6895	104.934	70.9099	81.838	67.3074	60.8895	80.2622	77.4981	67.9052	92.6001	74.8225
S980	Speed	2016-06-08	80.9001	78.1331	76.1198	82.1513	78.7187	82.617	79.028	79.1339	69.6715	77.4976	92.1169	65.5488	82.0765	70.5004	86.9367	89.7127	80.5833	84.4133	85.4276	81.2003	77.7849	77.2644	74.0768	83.5567	83.2929	73.85	74.9367	69.6968	83.3281	75.415	75.2957	60.0364	71.2706	73.1119	77.065	74.1543	81.7214	77.4913	112.967	75.1387	76.2241	78.9159	67.2512	76.9008	67.2411	91.3564	137.347
S980	Speed	2016-06-09	76.021	76.7927	74.6117	83.9606	77.2201	71.5191	81.2143	76.7002	74.2297	76.955	82.7589	73.6837	76.0907	75.9117	74.5877	86.5904	79.7166	73.9225	73.4546	76.4214	72.3411	70.2413	78.6798	72.2554	74.6997	79.5831	84.4932	85.7389	88.8188	77.5887	68.7889	79.9294	82.2209	72.7232	69.6966	67.8414	81.7236	77.2977	75.0206	81.6301	81.4687	84.1894	69.8598	72.9741	69.6729	64.8412	69.6504
S980	Speed	2016-06-10	72.5027	80.0739	78.5586	77.6899	84.8711	78.7419	75.2806	76.3097	67.2407	71.3925	86.1419	70.6919	79.1496	77.1048	80.4801	86.693	75.7333	82.2252	79.2438	74.8849	80.0574	87.1752	79.3016	77.9013	74.9553	78.9407	87.4204	82.8728	85.5601	70.4067	81.8733	81.6099	89.6562	77.6829	84.281	78.1922	77.3624	74.5782	63.145	70.9042	75.654	77.9148	85.9224	74.0161	71.6985	83.1998	67.9175
S980	Speed	2016-06-11	81.5145	78.5266	75.3032	80.1115	78.5602	72.7457	84.2593	77.4721	84.213	77.0525	83.1889	79.3775	68.0125	72.9386	73.1038	71.7518	83.1716	80.1311	89.3371	80.4205	76.4683	81.899	83.5175	82.471	78.7147	76.715	78.0074	89.371	74.9259	58.3071	74.7679	84.5216	70.8671	100.988	80.7198	73.9869	77.3353	76.5626	72.5703	80.8381	83.8897	79.8805	66.4877	69.1548	84.3461	72.6342	84.2087
S980	Speed	2016-06-12	80.7762	77.7621	76.637	76.3339	86.4196	79.7793	77.554	78.9583	82.8351	78.8306	79.0247	79.0965	74.8928	79.1245	75.087	76.5569	82.0053	79.3768	77.9409	76.5991	87.5739	78.4351	81.2186	79.1019	81.704	95.3327	101.756	74.1081	79.7403	77.1048	79.2068	102.807	87.4454	84.3472	81.1445	80.9147	86.876	86.5233	84.0906	122.161	73.1299	86.2296	82.0928	71.5356	89.8953	70.3858	77.0943
S980	Speed	2016-06-13	71.3546	71.1638	60.6574	71.7808	78.5165	68.8094	72.1516	70.365	73.3323	69.1844	71.8884	71.5765	71.0248	80.3439	79.1756	77.1448	231.785	64.0083	78.2295	83.128	87.2588	80.3855	73.2763	75.5738	71.3311	65.8471	79.4647	68.7388	62.4369	52.1596	42.5384	52.3644	68.0936	68.8639	52.586	76.4718	61.3596	45.5111	52.2723	66.4212	49.2408	91.0615	60.1773	49.3497	68.762	66.6704	78.8893
S980	Speed	2016-06-14	78.8699	68.7174	73.1238	81.6746	80.7642	79.0164	76.709	76.2483	77.4869	72.7585	77.7365	70.6393	77.585	76.308	97.9958	80.1975	83.6998	82.9888	69.3938	74.4239	76.0114	75.0507	91.6741	71.2566	67.0314	78.672	71.089	75.2226	72.7579	96.5541	78.8555	70.303	78.9701	82.3887	78.9045	74.8651	79.5211	75.0285	73.7442	70.2637	75.4678	73.899	63.8961	78.7845	70.2892	70.8181	63.038
S980	Speed	2016-06-15	77.1412	76.6495	70.0036	84.0419	78.7433	75.1033	73.5604	78.4014	72.6282	78.6655	73.2589	83.177	74.3538	79.4863	80.6998	79.6628	77.7941	85.0469	82.0393	71.9348	80.8883	87.1588	79.0626	84.9215	67.6481	76.4105	74.6068	77.908	76.5955	62.343	78.3752	65.8298	81.6751	63.2542	83.1582	78.6409	55.5835	77.0616	79.0062	74.4395	81.6398	72.7533	68.361	72.7509	67.8748	72.687	73.8092
S980	Speed	2016-06-16	75.4729	81.1183	79.4515	68.5759	79.2695	79.6367	81.0045	71.4899	80.8184	80.1295	68.473	78.0479	74.8878	79.422	100.794	80.3272	76.27	91.2618	82.2661	78.6366	94.0979	73.812	72.998	68.4912	75.7857	83.6977	83.0019	87.3545	80.3284	75.9459	77.0518	83.2398	80.339	77.0562	79.7651	79.3394	78.6762	73.5808	56.3619	82.8916	63.9048	51.7812	72.1345	74.532	77.8458	78.7052	74.759
S980	Speed	2016-06-17	77.1094	78.3516	81.2191	77.5188	77.0395	78.1575	81.5233	77.523	80.0828	96.9384	94.3569	77.7254	75.6756	86.2431	90.3465	80.9112	69.6783	80.191	73.2471	74.0933	72.1019	60.9798	81	78.3793	83.3931	74.9565	76.0837	79.7565	62.7672	82.6207	78.7995	85.2158	75.8943	99.1959	70.8889	70.9513	74.4377	80.5055	74.4804	73.1888	57.5047	73.3768	69.8979	66.374	81.3734	84.7672	70.8707
S980	Speed	2016-06-18	81.3018	78.6591	81.0883	69.9591	74.169	76.6877	77.1505	78.5677	80.4223	76.4414	77.7434	81.5053	81.7475	80.8321	77.6787	78.9168	74.4074	80.8922	83.2734	85.8198	79.7987	90.2169	79.0074	79.2603	81.0992	87.9673	80.9576	77.9565	74.0081	81.3561	85.3121	70.632	74.3442	72.6369	78.2062	75.6305	73.9337	76.7846	80.2628	85.382	75.9545	78.4495	67.9705	60.6611	84.5581	80.0777	81.9559
S980	Volume	2016-06-05	51	34	35	33	31	21	23	25	26	22	22	31	25	16	25	23	15	22	15	13	17	9	17	17	19	11	14	12	12	25	27	16	10	11	14	15	10	11	9	5	14	9	6	11	6	11	10
S980	Volume	2016-06-06	20	23	22	18	19	17	13	9	9	10	9	8	3	4	8	9	6	11	12	4	7	11	9	9	9	8	15	9	10	5	8	11	10	7	8	6	7	10	3	6	5	8	9	12	5	13	11
S980	Volume	2016-06-07	33	31	19	32	35	14	17	24	18	16	17	8	14	18	18	15	18	15	11	12	14	8	16	10	9	13	15	9	14	10	11	10	14	12	16	9	10	9	11	13	11	13	9	10	20	15	11
S980	Volume	2016-06-08	34	37	39	37	29	36	25	20	20	19	26	15	17	15	15	13	7	23	18	13	14	10	18	9	8	11	19	17	11	12	21	10	13	14	9	7	5	6	6	12	14	7	9	15	8	13	4
S980	Volume	2016-06-09	44	53	24	33	24	29	22	17	30	23	19	20	15	21	27	16	15	17	10	18	19	18	15	8	9	14	18	15	20	11	19	11	11	19	12	12	7	13	7	10	12	8	15	15	15	8	16
S980	Volume	2016-06-10	27	29	27	30	38	21	17	22	27	30	27	27	13	23	22	20	24	14	19	21	14	19	16	12	10	16	25	17	17	16	14	16	11	13	9	8	13	11	11	8	17	15	10	10	11	12	13
S980	Volume	2016-06-11	52	37	49	37	45	43	37	27	33	25	21	27	20	26	21	31	14	24	27	19	13	16	16	15	21	29	13	19	24	9	18	13	19	11	18	13	17	10	16	15	8	15	13	17	12	13	17
S980	Volume	2016-06-12	34	51	47	40	45	39	51	35	29	35	25	26	37	27	34	26	19	26	25	28	11	27	18	16	23	16	14	24	10	21	17	13	24	11	22	14	10	16	11	14	5	15	8	10	16	6	15
S980	Volume	2016-06-13	25	25	21	22	17	19	19	10	10	14	14	12	10	12	3	5	11	11	7	8	7	12	10	7	12	8	9	5	12	6	4	4	3	9	5	8	5	5	9	8	5	11	8	9	8	4	8
S980	Volume	2016-06-14	33	30	28	25	25	32	16	15	18	17	21	15	15	22	11	11	13	8	9	13	13	19	13	9	9	10	12	13	12	12	7	7	12	14	15	8	6	10	12	8	14	7	10	9	19	14	10
S980	Volume	2016-06-15	31	30	33	28	26	18	14	18	24	16	29	17	16	14	19	16	23	14	6	19	15	18	12	7	18	10	22	15	12	12	10	13	15	10	8	6	6	11	18	13	13	17	16	11	10	14	16
S980	Volume	2016-06-16	29	37	33	28	25	21	32	23	19	20	17	18	18	17	16	17	17	13	18	21	13	14	13	12	4	13	15	15	11	11	12	14	10	10	11	7	4	16	16	13	11	2	11	17	9	14	14
S980	Volume	2016-06-17	45	36	28	39	54	40	25	39	34	20	15	17	22	29	28	19	23	20	20	21	23	17	26	7	11	21	21	11	11	12	16	15	14	9	8	14	12	11	16	13	7	9	5	13	16	9	19
S980	Volume	2016-06-18	47	40	39	38	33	28	31	33	28	26	31	31	21	31	24	16	20	19	22	20	20	18	14	13	18	20	14	23	16	16	27	14	17	15	10	17	15	13	16	9	11	10	9	14	16	11	8
S980	Density	Day Median	2.58145	2.75433	2.48207	2.5728	2.25098	1.96939	1.75292	1.93666	2.03778	1.63367	1.65335	1.49189	1.35054	1.57764	1.75956	1.28658	1.22649	1.33184	1.23447	1.45786	1.08271	1.26201	1.17482	0.847339	0.969232	1.05838	1.13826	1.10697	1.09785	0.963657	1.1932	1.06042	1.10394	0.968429	0.825785	0.670681	0.825335	0.89342	1.1887	0.806245	0.972048	0.854537	0.885303	1.19929	1.07943	0.992018	1.1571
S980	Flow	Day Median	402	420	366	390	360	294	270	270	300	240	252	210	198	234	240	192	192	192	198	222	168	198	186	114	126	156	180	180	144	144	180	156	150	132	126	102	102	132	132	132	132	114	108	138	138	150	144
S980	Headway	Day Median	16.5625	18.0312	18.8056	18.0292	19.1962	19	22.7812	22.2768	20.8333	20.9799	21.7882	23.3929	23.625	20.7569	22.9821	24.6875	23.0357	23.0035	24.0833	23.2847	23.9375	23.2738	22.7083	23.6806	24.5635	23.4524	22.4219	23.2292	22.6786	23.631	23.1771	24.6825	23.6384	24.6214	24.4097	26.0938	25.9722	26.625	23.125	26.25	24.375	25.625	25.9167	23.8889	24.5312	25.2009	23.4127
S980	Occupancy	Day Median	1.31806	1.40972	1.27778	1.32639	1.15972	1.01667	0.898611	1.00972	1.05556	0.847222	0.854167	0.769444	0.7	0.818056	0.909722	0.656944	0.641667	0.680556	0.641667	0.75	0.563889	0.655556	0.611111	0.444444	0.508333	0.554167	0.598611	0.577778	0.569444	0.505556	0.619444	0.552778	0.577778	0.501389	0.430556	0.341667	0.434722	0.454167	0.613889	0.406944	0.502778	0.448611	0.454167	0.627778	0.5625	0.5125	0.594444
S980	Speed	Day Median	78.7875	78.0532	76.3784	78.2536	78.731	77.4629	77.3646	77.0862	78.7849	77.2751	79.9334	77.12	75.8832	78.1146	79.8278	79.9302	79.9921	80.3577	81.0803	79.4801	79.6598	77.8497	79.1821	78.9011	75.3705	77.6935	79.296	78.2192	79.6928	75.6936	77.2276	73.3368	79.6545	77.3696	79.3348	75.9777	77.3488	76.9231	74.1123	77.9884	75.8043	78.1822	69.1104	72.1433	72.2884	74.1686	74.7907
S980	Volume	Day Median	33.5	35	30.5	32.5	30	24.5	22.5	22.5	25	20	21	17.5	16.5	19.5	20	16	16	16	16.5	18.5	14	16.5	15.5	9.5	10.5	13	15	15	12	12	15	13	12.5	11	10.5	8.5	8.5	11	11	11	11	9.5	9	11.5	11.5	12.5	12
S981	Density	2016-06-05	4.17619	3.49409	3.03698	3.57053	2.74419	2.1094	2.50157	2.46114	2.42131	2.35149	1.43141	2.41401	2.3206	1.58664	2.09405	1.73592	1.48088	2.03848	1.00439	1.72651	1.23697	1.15986	1.52188	1.77126	1.30603	1.25657	1.31665	1.21057	1.01261	1.46308	1.89605	1.44705	0.974888	1.22078	1.18477	1.99027	0.909404	1.11746	0.733699	1.13498	1.45041	0.550181	0.889905	0.973568	0.931895	1.11245	1.09744
S981	Density	2016-06-06	1.5587	1.87793	2.0626	1.78369	1.38626	1.59322	1.74342	0.872552	0.60633	1.25406	0.872539	0.732985	0.489973	0.738511	0.935516	0.875781	0.81923	1.40952	0.979022	0.417513	0.562115	1.17134	0.542246	0.756079	0.503218	1.09363	0.948155	0.608984	0.907589	0.50325	1.04365	0.771046	0.666021	1.00801	0.540909	0.215785	1.16526	0.725698	0.697329	0.645108	0.454945	0.651138	1.31634	1.10052	1.05842	1.32627	0.64386
S981	Density	2016-06-07	2.51332	2.38458	1.42139	2.2671	2.90937	1.7588	1.69838	2.34701	1.74592	1.78923	1.65766	0.81783	1.14867	2.24106	1.34351	1.62364	1.81802	1.48546	1.1258	1.0427	1.13015	0.901684	1.05802	0.691683	1.26235	1.2621	1.02498	0.820158	0.832061	1.03309	1.30844	0.766216	1.2482	1.0463	1.37529	0.576208	1.00573	0.668911	0.907945	1.13254	1.2913	1.30474	0.880919	0.627858	1.56029	1.18947	0.9835
S981	Density	2016-06-08	2.78713	2.656	3.16438	3.06748	2.76914	3.16884	1.99375	1.9518	2.09252	1.57919	1.93404	1.48066	1.49009	1.68176	1.53118	1.26302	0.586065	1.2101	1.2696	1.12325	1.26491	1.09205	1.32438	0.552714	1.18826	1.75993	1.69081	1.5262	1.19155	1.05028	1.60769	1.17321	1.09485	1.40356	0.66714	0.628384	0.527431	0.489763	0.844241	1.15916	0.867981	1.08976	0.838162	0.901345	0.951273	0.700081	1.11647
S981	Density	2016-06-09	2.39424	3.60056	2.71952	2.3563	2.4185	2.42028	2.03065	1.26323	2.34716	1.58837	1.77364	1.87919	1.5379	1.76378	2.86585	1.48694	1.04395	1.3744	1.0172	1.46885	1.74662	1.81964	1.11367	1.0786	0.791476	1.47187	1.42826	1.27525	1.4041	1.38126	1.78346	0.864105	0.721871	1.61299	1.09479	1.21576	0.584749	1.09583	0.387615	0.850636	1.00677	0.630132	0.961406	1.15302	1.15881	1.23299	1.12497
S981	Density	2016-06-10	2.9031	2.39786	1.99558	2.40451	2.72908	2.32984	1.56582	1.91216	2.19764	2.5337	2.79555	2.02752	1.47727	2.37337	2.14413	1.49108	2.04446	1.35559	1.66814	1.31652	1.22007	1.08632	1.70348	0.701472	1.27853	1.56208	2.05274	1.42335	1.4443	1.44092	0.904659	1.1931	0.922516	1.23432	0.719258	0.682041	1.01306	0.926637	0.829568	1.25713	1.20068	1.27456	1.01586	1.18812	0.902522	1.20825	0.918453
S981	Density	2016-06-11	3.75414	3.23536	4.31452	3.28376	3.75864	3.50926	3.20372	2.71848	2.77545	2.17781	1.79644	2.59068	1.61074	2.54835	2.0032	3.03068	1.49847	1.64418	1.98958	1.63516	2.04144	1.52449	1.46862	1.23864	1.56076	2.13069	1.57484	1.29329	2.09239	0.920023	1.52485	1.60878	1.74448	1.31675	1.09907	1.53137	1.5766	0.762398	1.43771	1.30422	0.646393	1.039	1.28677	1.2062	1.59614	1.02409	1.66542
S981	Density	2016-06-12	3.24602	4.22482	4.19465	3.25142	3.75276	3.50728	3.70185	3.39295	2.66806	2.6575	1.91568	2.37411	2.78512	2.61659	3.16322	2.02541	2.06888	1.98895	2.1555	2.4212	1.15133	2.07655	1.24354	1.90649	1.39042	1.46256	1.56546	1.91277	1.00887	1.73346	1.6737	0.944797	1.9354	1.09447	1.74283	1.08113	1.22892	0.988263	0.9231	0.927854	0.650393	1.00592	0.878564	0.663024	0.996558	0.85399	1.02401
S981	Density	2016-06-13	1.94045	2.19769	2.18353	1.94147	1.40219	2.41828	1.02713	1.58116	1.21854	1.85832	1.83104	1.22671	0.874835	1.35905	0.590181	0.79925	0.903552	1.1316	0.890601	0.591251	0.613894	1.04079	0.682545	0.942179	0.689016	1.04529	0.782958	0.747841	1.00371	0.475108	1.39936	0.579803	0.345531	1.20709	0.766617	0.684815	0.405503	0.927925	0.964577	0.805061	1.05918	1.69427	0.797595	1.08828	0.504784	0.559934	0.593058
S981	Density	2016-06-14	2.79349	2.98862	2.46068	2.14926	2.20108	2.56715	1.68835	1.34373	1.74661	2.47676	1.96655	1.18842	1.58939	1.63362	1.09438	1.41072	1.12684	0.712599	0.820546	1.02975	1.31167	1.71754	0.957927	1.07193	0.781888	1.09687	1.35683	0.742623	1.16418	0.755258	0.55043	0.609822	1.25465	1.23267	1.53194	0.706605	0.53371	0.958757	1.27211	0.764048	1.22648	1.01156	0.623871	0.885164	1.19912	1.1506	1.01536
S981	Density	2016-06-15	2.83156	2.3341	3.12368	2.24142	2.43187	2.19519	1.70637	1.4085	2.10844	1.39213	2.26503	1.84121	1.5718	1.72234	1.69169	1.44479	1.52765	1.24734	0.594253	1.3005	1.16624	1.46347	1.46493	0.525259	1.106	1.64453	2.03957	0.82485	1.43802	1.28822	0.948824	1.09471	1.38995	1.11049	1.28971	0.620165	0.810038	1.07786	1.55895	1.30538	0.766457	1.16461	1.5065	0.817286	0.922922	1.33917	1.1578
S981	Density	2016-06-16	2.98166	3.00427	3.20317	2.75452	2.65552	2.02795	2.75987	2.06645	1.99652	1.77917	1.93357	1.32416	1.70828	1.65035	1.84046	0.952348	1.54248	1.29079	1.41421	1.89485	1.16922	1.38396	1.48872	1.26615	0.499035	1.26678	1.46522	1.369	0.789327	0.758741	0.910305	1.15158	1.33948	0.66615	1.2615	0.489611	0.529268	1.40879	1.46715	1.01404	1.17419	0.602682	0.491806	1.37516	1.05655	1.05562	1.01986
S981	Density	2016-06-17	3.669	3.2038	2.26481	2.6225	3.24505	2.63449	2.13979	2.442	2.78721	2.25618	2.03733	1.79036	2.21345	2.18139	2.11965	1.13687	1.35771	1.3033	1.59121	1.29107	1.65974	1.81121	1.75706	0.760191	1.31307	1.7709	2.23741	0.956134	1.03357	0.804392	1.1199	1.61559	1.03258	0.997927	0.602838	1.36832	0.939651	0.74393	1.3988	1.37128	0.691478	0.389541	0.601237	1.46163	1.2826	0.821255	1.17637
S981	Density	2016-06-18	4.34761	3.21035	3.39636	3.50602	3.2572	2.70743	2.90529	2.80179	2.42714	2.61878	2.76809	2.57192	2.36673	3.14836	2.0649	1.45012	1.80901	2.22129	1.54534	1.63252	2.07815	1.43152	1.27979	0.927966	1.85702	1.7685	1.32584	1.55519	1.91616	1.14296	2.13367	1.47443	1.91916	1.69272	1.16784	1.35098	1.61612	1.04844	1.34761	1.32306	0.971079	1.07085	0.917851	1.72649	1.03444	1.23392	0.669874
S981	Flow	2016-06-05	948	792	672	780	612	492	564	552	516	540	324	528	516	360	480	408	336	456	240	384	276	276	348	396	300	276	276	276	240	264	420	324	216	276	264	420	204	264	156	192	324	132	204	204	192	156	156
S981	Flow	2016-06-06	348	432	444	408	312	372	372	192	132	240	204	156	108	156	180	168	180	204	228	96	96	228	108	180	108	204	228	132	180	120	192	156	156	204	120	48	168	144	120	132	96	144	240	156	180	216	144
S981	Flow	2016-06-07	552	540	300	516	636	384	348	468	360	348	324	180	228	480	288	312	360	300	240	216	252	204	240	156	180	204	240	192	192	180	288	180	216	216	288	132	192	156	180	204	228	180	168	132	312	180	192
S981	Flow	2016-06-08	636	576	708	732	636	720	456	420	360	336	456	312	312	324	336	288	132	288	264	252	264	204	264	132	216	336	372	276	240	192	348	216	192	228	156	144	120	84	192	204	204	192	168	192	144	168	180
S981	Flow	2016-06-09	516	792	576	516	528	492	396	300	516	360	384	348	312	348	552	324	228	288	192	264	360	324	240	168	168	300	324	264	288	300	372	192	168	312	216	216	132	240	84	192	216	120	180	216	192	204	216
S981	Flow	2016-06-10	600	540	456	528	624	504	348	408	420	552	648	432	324	468	420	348	456	264	348	300	276	252	372	168	264	300	444	336	336	288	204	276	180	252	168	156	204	192	156	216	216	252	180	240	156	228	168
S981	Flow	2016-06-11	888	732	924	744	828	756	744	624	660	492	420	588	348	504	408	612	324	384	420	384	420	348	324	288	348	444	360	300	456	144	312	300	336	264	252	324	276	168	300	276	144	204	216	240	288	228	312
S981	Flow	2016-06-12	732	948	900	744	864	768	840	708	600	624	432	528	588	588	684	456	468	444	492	516	264	468	288	420	312	348	372	420	216	384	348	228	456	252	372	252	276	228	216	228	144	228	216	120	240	168	240
S981	Flow	2016-06-13	396	432	396	408	288	432	216	264	252	336	372	252	132	288	96	168	192	168	180	156	144	228	168	192	132	216	180	144	180	96	156	84	72	204	108	120	72	132	132	132	156	204	132	144	96	96	108
S981	Flow	2016-06-14	648	600	528	492	504	588	384	228	396	468	420	276	324	348	216	264	228	180	144	216	240	360	228	204	156	228	252	156	240	168	120	132	240	288	288	132	120	168	180	168	216	168	120	180	240	240	180
S981	Flow	2016-06-15	636	528	600	480	576	432	360	288	444	324	432	384	324	384	360	276	312	288	132	288	252	324	300	120	216	300	408	180	300	240	168	204	264	204	228	120	120	240	312	240	168	228	264	156	168	216	228
S981	Flow	2016-06-16	636	708	708	564	552	432	588	408	420	384	372	300	324	372	420	216	348	300	324	432	228	276	288	240	108	264	348	276	180	156	204	264	192	132	264	108	120	276	228	204	192	84	108	288	192	240	192
S981	Flow	2016-06-17	852	660	540	612	720	564	444	540	588	468	432	372	420	492	492	264	288	276	348	276	336	324	396	180	252	360	444	192	192	180	240	312	228	192	144	252	192	144	276	276	108	84	120	228	252	156	228
S981	Flow	2016-06-18	1020	744	768	720	672	612	612	612	564	576	636	600	492	696	480	324	408	456	336	360	504	336	300	204	420	384	312	348	396	264	456	276	360	336	252	288	324	228	288	252	228	216	168	276	240	240	156
S981	Headway	2016-06-05	15.2762	12.85	19.0833	14.675	18.525	19.4583	21.075	19.1333	19.3889	19.0833	20.0556	22.7833	18.7917	23	17.7778	18.925	24.2593	20.9722	23.8889	23.75	25.0926	23.5	20.5556	22.537	24.75	22.5	21.9792	21.875	21.5625	23.75	20.2222	22.375	22.3438	23.0556	25.375	19.25	22.2619	21.9444	27.8571	25	22.25	27.1875	22.5	26.25	25.3571	24.6429	28.9286
S981	Headway	2016-06-06	23.5833	20.3704	22.875	22.0417	23.0556	20.1389	22.5	26.9048	29.0625	21.1905	27.9762	27.8571	28.75	19.5833	22.5	24.2857	25.7143	27.6389	23.6905	28.125	20.8333	21.3889	28.75	25.7143	25.5	25.6667	23.75	26.6667	26.6667	30	21.5	26.6667	25	25.8333	30	30	23.4375	28.6667	28.75	26.25	25	27.1875	25	23.5714	28.75	24.6875	26.25
S981	Headway	2016-06-07	20.0833	20.7315	22.8333	23	16.4083	22.0833	22.3148	20.25	21.1111	23.1481	21.125	27.5	25.9375	19.0417	25.25	24.75	23.5833	22.5	22.75	24.2857	21.6667	28.125	23.75	25	28.5	20.4167	19.4643	24.1667	28.2143	26.9643	21.7593	25.625	27.5	21.6667	23.4375	27.1875	26.9444	27.8571	23.2143	23.75	25.5556	17.0833	27.1875	26.6667	20.625	23.4375	27.2619
S981	Headway	2016-06-08	18.7417	21.3333	15.3929	16.875	19.9	14.4537	22.175	21.8333	20.375	23.8889	21.6667	24	24.75	22.0833	21.3333	25.3704	27.5	23.75	27.25	23.4375	21.25	25	23.5	25	25.5556	21.7833	21.7	24.4444	18.75	26.25	24.55	21.25	24.7222	25.2778	26.7857	26.7857	28.5	27.5	21.25	26.5625	28.4259	26.9444	27.1429	18.75	29.2857	26.6667	22
S981	Headway	2016-06-09	20.6167	15.0476	20.0917	20.95	24.0833	19.825	24.0833	23.8333	16.6667	22	19.8611	23.0833	23.8889	25.25	18.3333	22.875	28	22.5	24.375	26.1667	20.9722	23.25	25.3125	27.5	27.5	23.7963	23.75	27.6852	23.6111	24.0278	21.5741	24.375	26.25	23	25	25	26.25	27.0833	21.25	27.8125	28.4375	27	25.7143	23.0556	26.5625	23.75	27.5
S981	Headway	2016-06-10	18.3333	18	23.45	21.1167	19.4167	19.5333	23.1667	17.125	21.7083	16.7685	17.5417	20.375	21	22.6458	19.5417	20.3125	18.2407	22.8125	23.7593	22.125	22.6389	25.25	22.3148	27.5	25.7292	23.3333	19.8333	22.1875	22.4537	20.9375	24.1667	22.5	26.5625	23.9286	25	24.6429	23.0556	27.0139	27.1429	25.5556	23.4375	24.4444	28.8889	26.1905	27.1875	26.25	27.5
S981	Headway	2016-06-11	14.6524	19.1667	15.7476	17.5679	14.5476	16.6262	18.0667	20.4917	16.2917	22.2	23.9167	18.375	25.25	21.2407	19.1667	16.625	26.1458	22.4735	19.7778	24.4167	20.5	25.6667	21.25	22.2222	24.3056	23.875	19	21.8229	19.5	29.0625	24.875	21.9167	21.6667	24.537	23.25	23.375	23.2407	27.8571	24.75	25.2778	22.5	28.8889	23.3333	24.75	24.4792	25.625	22.3333
S981	Headway	2016-06-12	17.125	16.0375	15.1262	13.7083	15.9667	16.175	15.3304	17.7593	12.8417	17.2917	21.9167	20.1667	19.75	18.9583	16.375	20.0926	19.9583	22.2917	21.8333	20.8796	24.4444	19.0278	25	22.45	22	24.7222	20.3333	21.3333	26.6667	24.0104	21.1111	27.5	19.0833	26.5	19.0741	26	20.5556	24.6875	25.5357	23.4375	27.8571	22.1429	22.1875	26.25	23.9286	28.125	25.8333
S981	Headway	2016-06-13	16.6875	21.7222	24.25	24.25	26.6667	21.1667	25.8333	22.0833	25	22.75	20	23.25	25.8333	26.2037	27.5	25.3125	19.1667	24.2857	24.0625	26.25	26.4286	23.6111	27.1667	27.2222	21	25.7143	21.4286	26.6667	25.8333	27	17.9167	30	30	24.375	22.5	28.9286	30	22.5	21.6667	18.5	28.5714	26.0714	28.75	28.9286	23	28.75	27
S981	Headway	2016-06-14	18.0917	20.5833	19.4167	21.0833	20.675	18.825	20.0926	24.75	22.3333	18.95	21.5	24.5	22	21.2917	27.1875	22.7778	26.7857	21.875	25.625	27.8125	25	22.6852	23.9286	25.3125	24.6429	22.6042	20.625	23.125	25.625	25.3571	30	29.0625	26.3889	21.9048	23.5417	30	28.9286	27.7778	27.2222	29.2857	28.8889	27.1875	28.125	25	23.0556	26.0938	27.5
S981	Headway	2016-06-15	19.1167	17.375	20.25	19.3833	19.8833	24.25	25.2778	23.8095	19.4667	19.75	23.9167	19.6667	24.5	21.25	19.8333	24.2593	24.0972	22.1875	28.9286	20.7143	23.625	18.7083	25.6482	25.3125	25.9375	23.8889	19.5	25	25.5833	22.5	26.875	26	25.9375	26.25	22.8125	28.125	23.3333	27.9259	23	25.2778	23.5714	27.8125	24.2593	26.7857	28.9286	24.6875	26.3889
S981	Headway	2016-06-16	18.6167	17.7708	16.7083	18.9167	18.9444	21.4643	19.169	24.625	22.0833	24.4583	24.6296	23.7037	21.75	22.9167	20.3333	26.25	24.2593	22.7778	24.1667	23.0333	26.1111	24.0833	25.8333	20.7857	27.5	22.7778	18.9815	24	26.875	21.7857	24.1667	22.9167	28.5714	28.9286	23.8889	28.75	28.9286	21.7188	22.5	26.625	27.1875	30	28.75	24.6667	25.9722	26.3889	26.5625
S981	Headway	2016-06-17	17.9833	16.75	19.0833	17.9345	19.8417	18	23.0417	20.2778	19.1167	22.0833	22.6417	21.725	21.9167	21.25	21.4583	25.0833	27.037	22.6191	24.0833	22.6191	22.9167	20.6482	18.6111	27.8125	23.2143	24.0833	21.75	23.6905	24.1667	25	22.2222	22.0833	22.9167	29.1667	25	19.4444	26.875	23.75	25.3333	21.975	24	30	26.25	22.5	21.6667	24.2857	23.125
S981	Headway	2016-06-18	12.9512	16.375	17.075	15.3417	16.8595	18.0833	18.287	17.8667	17.4667	21.3333	16.175	19.4167	21.9167	16.8679	21.3333	24.5833	21.5833	22.2	23.0833	22.0833	20.125	22.375	22.5926	23.3333	16.6667	21.75	22.4537	22.3148	24.5476	24.0625	20.0833	27.2222	22.0312	21.25	27.5	22.9167	22.5	28.3333	23.9815	24.1667	26.25	21.9792	27.8125	23.8889	24.25	25.3571	26.7857
S981	Occupancy	2016-06-05	2.24444	1.87778	1.63333	1.91296	1.47407	1.13519	1.34444	1.31852	1.30185	1.26111	0.775926	1.2963	1.24815	0.851852	1.12407	0.937037	0.794444	1.0963	0.542593	0.92963	0.664815	0.622222	0.818518	0.946296	0.707407	0.677778	0.701852	0.651852	0.548148	0.790741	1.00185	0.77963	0.525926	0.659259	0.635185	1.07037	0.488889	0.601852	0.396296	0.609259	0.783333	0.298148	0.477778	0.527778	0.503704	0.6	0.57037
S981	Occupancy	2016-06-06	0.837037	1.01111	1.10926	0.962963	0.748148	0.864815	0.927778	0.468519	0.325926	0.67963	0.468519	0.396296	0.264815	0.398148	0.503704	0.47037	0.440741	0.766667	0.522222	0.222222	0.305556	0.633333	0.292593	0.407407	0.272222	0.594444	0.512963	0.327778	0.494444	0.27037	0.559259	0.416667	0.359259	0.542593	0.290741	0.118519	0.633333	0.387037	0.374074	0.348148	0.244444	0.351852	0.705556	0.587037	0.566667	0.718518	0.35
S981	Occupancy	2016-06-07	1.34815	1.27963	0.764815	1.21296	1.55741	0.940741	0.911111	1.25926	0.92963	0.955556	0.898148	0.440741	0.62037	1.21296	0.722222	0.868518	0.968519	0.8	0.605556	0.562963	0.611111	0.483333	0.574074	0.375926	0.674074	0.681481	0.559259	0.440741	0.446296	0.555555	0.705556	0.411111	0.668519	0.566667	0.738889	0.309259	0.542593	0.361111	0.490741	0.609259	0.690741	0.705556	0.475926	0.337037	0.846296	0.638889	0.527778
S981	Occupancy	2016-06-08	1.48889	1.42037	1.69815	1.64444	1.48333	1.70556	1.07037	1.04074	1.12222	0.846296	1.03333	0.792593	0.805555	0.901852	0.82037	0.677778	0.318519	0.653704	0.681481	0.603704	0.681481	0.588889	0.716667	0.3	0.640741	0.944444	0.912963	0.822222	0.644444	0.568519	0.868519	0.62963	0.587037	0.762963	0.359259	0.335185	0.281481	0.266667	0.453704	0.622222	0.464815	0.585185	0.453704	0.490741	0.503704	0.375926	0.598148
S981	Occupancy	2016-06-09	1.28333	1.92407	1.45185	1.26667	1.28519	1.28333	1.08704	0.681481	1.26111	0.85	0.95	1.01481	0.825926	0.944445	1.53148	0.801852	0.559259	0.733333	0.55	0.790741	0.944445	0.974074	0.6	0.581481	0.418518	0.788889	0.768518	0.687037	0.753704	0.740741	0.951852	0.47037	0.387037	0.874074	0.585185	0.653704	0.312963	0.587037	0.211111	0.459259	0.538889	0.338889	0.516667	0.625926	0.62037	0.666667	0.607407
S981	Occupancy	2016-06-10	1.56667	1.27593	1.07037	1.28889	1.46667	1.24259	0.833333	1.03519	1.18704	1.35185	1.49444	1.08889	0.8	1.27407	1.15	0.798148	1.09444	0.725926	0.894444	0.709259	0.661111	0.585185	0.911111	0.377778	0.687037	0.838889	1.0963	0.761111	0.775926	0.774074	0.483333	0.642593	0.494444	0.662963	0.387037	0.368519	0.548148	0.496296	0.446296	0.67963	0.644444	0.67963	0.548148	0.633333	0.490741	0.65	0.496296
S981	Occupancy	2016-06-11	2.02037	1.72407	2.31111	1.75741	2.02037	1.88519	1.72407	1.45	1.49815	1.16296	0.961111	1.38889	0.862963	1.36667	1.07037	1.61481	0.805555	0.888889	1.07037	0.879629	1.09444	0.814815	0.792593	0.668519	0.837037	1.1463	0.848148	0.698148	1.12407	0.494444	0.818519	0.861111	0.944445	0.705556	0.592593	0.82963	0.848148	0.407407	0.772222	0.696296	0.35	0.559259	0.696296	0.653704	0.857407	0.546296	0.890741
S981	Occupancy	2016-06-12	1.73333	2.26296	2.23704	1.73889	2.00926	1.87222	1.98333	1.81111	1.43333	1.42037	1.02778	1.27222	1.49815	1.4037	1.69074	1.08148	1.10741	1.06667	1.15185	1.29815	0.62037	1.11111	0.664815	1.02407	0.744444	0.783333	0.840741	1.02593	0.544444	0.92963	0.901852	0.509259	1.02778	0.585185	0.937037	0.581481	0.659259	0.527778	0.498148	0.494444	0.346296	0.540741	0.474074	0.361111	0.535185	0.459259	0.544444
S981	Occupancy	2016-06-13	1.04815	1.18333	1.16296	1.04074	0.751852	1.3037	0.548148	0.851852	0.653704	0.988889	0.977778	0.659259	0.472222	0.722222	0.318519	0.427778	0.485185	0.609259	0.485185	0.322222	0.331482	0.559259	0.364815	0.507407	0.372222	0.557407	0.422222	0.403704	0.544444	0.251852	0.757407	0.312963	0.187037	0.648148	0.412963	0.364815	0.216667	0.505556	0.524074	0.431481	0.574074	0.898148	0.42963	0.587037	0.275926	0.303704	0.318519
S981	Occupancy	2016-06-14	1.49815	1.59815	1.31481	1.15185	1.18519	1.37407	0.903704	0.718519	0.933333	1.33333	1.0537	0.638889	0.855556	0.874074	0.588889	0.757407	0.601852	0.385185	0.446296	0.551852	0.7	0.918519	0.514815	0.57963	0.418518	0.590741	0.731481	0.401852	0.625926	0.407407	0.296296	0.327778	0.674074	0.655556	0.816667	0.383333	0.287037	0.518518	0.685185	0.409259	0.655556	0.538889	0.338889	0.474074	0.651852	0.62037	0.546296
S981	Occupancy	2016-06-15	1.50926	1.24444	1.67222	1.19815	1.29815	1.16852	0.911111	0.751852	1.13333	0.753704	1.20926	0.988889	0.846296	0.922222	0.907407	0.777778	0.827778	0.67037	0.322222	0.705556	0.631481	0.788889	0.781481	0.283333	0.588889	0.887037	1.09074	0.446296	0.768519	0.698148	0.507407	0.592593	0.746296	0.596296	0.692593	0.331482	0.440741	0.575926	0.837037	0.701852	0.412963	0.618518	0.814815	0.442593	0.498148	0.727778	0.614815
S981	Occupancy	2016-06-16	1.58889	1.62222	1.70926	1.48704	1.42778	1.08704	1.47778	1.11296	1.06667	0.957407	1.03148	0.709259	0.914815	0.883333	0.983333	0.507407	0.831481	0.690741	0.759259	1.01481	0.62963	0.746296	0.803704	0.677778	0.266667	0.685185	0.790741	0.738889	0.427778	0.412963	0.485185	0.622222	0.72037	0.361111	0.683333	0.264815	0.285185	0.757407	0.794444	0.55	0.631482	0.327778	0.264815	0.740741	0.57037	0.568519	0.546296
S981	Occupancy	2016-06-17	1.95556	1.71667	1.20556	1.40741	1.74074	1.41111	1.1463	1.30926	1.49074	1.20556	1.09444	0.962963	1.18704	1.17407	1.13333	0.607407	0.731482	0.696296	0.857407	0.685185	0.890741	0.97963	0.946296	0.412963	0.705556	0.948148	1.19815	0.514815	0.559259	0.435185	0.601852	0.866667	0.553704	0.535185	0.322222	0.740741	0.503704	0.403704	0.751852	0.744444	0.375926	0.211111	0.324074	0.77963	0.692593	0.440741	0.637037
S981	Occupancy	2016-06-18	2.32037	1.72593	1.81481	1.88519	1.75	1.44815	1.55741	1.50185	1.30741	1.4037	1.47963	1.37222	1.27037	1.68889	1.10741	0.77963	0.966667	1.18889	0.835185	0.874074	1.11111	0.772222	0.688889	0.501852	1.00185	0.95	0.714815	0.831481	1.03519	0.614815	1.15185	0.788889	1.02593	0.907407	0.625926	0.724074	0.861111	0.557407	0.722222	0.712963	0.52037	0.577778	0.492593	0.935185	0.557407	0.661111	0.362963
S981	Speed	2016-06-05	79.209	76.3908	73.686	74.8696	76.186	80.4696	75.0322	73.6301	72.343	75.884	74.9438	73.684	73.4419	75.9006	75.6423	81.2994	75.6884	74.1501	80.0931	79.3622	75.805	78.9313	88.6268	74.47	77.0742	74.5475	74.7976	76.4791	82.8415	66.583	74.1385	73.6613	73.6545	74.5285	76.2473	73.5813	75.3187	82.884	73.8686	67.9849	75.2824	86.304	75.1852	73.9304	77.5065	66.9118	48.2194
S981	Speed	2016-06-06	77.9116	75.7906	77.2842	81.3151	74.1473	77.0965	71.8793	72.5813	75.9196	74.2035	78.6646	74.2241	75.3134	69.2069	69.6699	69.652	89.8089	66.3	76.4109	78.7034	67.7167	68.4341	66.8225	80.8964	72.1147	72.8512	80.4731	71.9533	78.0906	87.9448	69.5716	73.3801	80.2895	73.9584	74.1413	74.2931	61.9822	68.9882	60.0746	66.7005	72.5449	74.1271	68.2848	56.278	58.6923	69.3409	77.5573
S981	Speed	2016-06-07	74.8374	77.9127	72.4302	76.1073	75.6827	73.2761	70.2687	71.59	68.9439	69.9363	68.7323	86.2191	70.5782	73.2498	77.9933	73.0807	69.0979	73.5393	73.4464	67.9627	74.351	77.164	79.1242	76.2057	60.7077	68.074	78.4978	92.3626	77.5052	68.8419	72.5193	81.2661	68.8344	71.204	73.605	79.8509	72.1043	75.8035	75.8304	66.6235	65.6387	58.0545	68.28	68.6929	68.9201	68.0886	67.3783
S981	Speed	2016-06-08	75.6635	74.9025	74.7518	80.1967	76.2227	75.6717	76.2147	74.1015	64.3954	69.997	80.7021	73.8515	74.1997	71.3824	77.9061	78.5263	76.3829	80.0663	75.2203	74.5839	70.1116	69.6527	69.8827	81.0152	72.9875	71.4262	72.711	64.3889	73.4723	74.6311	73.3402	72.2987	69.0931	65.381	77.6641	78.5839	77.9293	63.4783	74.0119	67.944	81.1111	68.003	67.4337	73.6083	65.7862	81.9459	61.4222
S981	Speed	2016-06-09	72.2865	73.5597	73.8785	85.2721	74.2635	69.6843	69.1034	80.6656	85.7596	75.666	73.4479	65.8389	69.1925	66.8183	68.5637	72.2064	74.42	70.5481	68.5139	68.6152	75.2846	66.5379	76.2458	64.5378	72.8071	72.5358	77.1647	75.857	81.5921	70.4704	74.1305	74.4337	76.9557	73.6062	67.5859	66.7503	75.6782	72.8027	72.6155	78.3442	74.2633	69.5441	68.8735	67.4184	70.7306	65.9847	68.9597
S981	Speed	2016-06-10	74.8755	75.3227	76.5224	78.2773	74.2301	72.8813	75.5067	72.8719	67.3342	72.308	85.2702	72.0706	73.2661	68.1314	74.1198	78.1569	79.4588	70.9732	80.9661	76.7206	75.2072	83.8976	74.3761	79.8756	75.0438	71.6969	74.9101	78.6649	78.2116	72.8837	78.2453	78.8818	77.2116	78.9256	78.5339	78.1505	72.8979	68.2027	73.1089	68.9598	67.3458	76.3596	72.9201	74.987	70.8277	68.6395	67.8849
S981	Speed	2016-06-11	78.4327	75.1478	74.1124	75.3534	74.1941	71.9378	77.3617	76.6045	81.9151	74.0078	82.3158	75.6099	71.0738	66.7199	71.9359	73.0203	74.1671	77.3661	72.9228	82.4744	69.8452	74.9271	74.3162	78.9126	75.5426	75.2661	78.0567	78.1332	74.4619	63.2882	72.1985	91.0055	68.7653	69.0906	77.6629	73.5033	65.9981	74.5009	73.1338	75.2635	75.4074	68.127	63.8406	67.6457	65.3531	74.6605	67.65
S981	Speed	2016-06-12	75.6281	74.5669	72.423	77.6315	77.165	74.3614	78.4742	73.2374	76.2906	78.6536	75.0979	74.8482	73.2352	75.1027	72.9449	73.1674	76.374	71.6414	76.065	74.0385	78.4965	75.0796	85.7065	72.5944	78.4369	90.0294	86.9393	71.1615	76.1921	81.8959	72.8166	94.4549	80.7827	78.3694	74.3348	76.8342	82.8145	78.6059	77.008	90.6013	78.8838	75.83	84.2058	67.2526	79.2443	85.5097	79.8206
S981	Speed	2016-06-13	73.8519	69.9539	63.9041	67.9768	73.7364	66.437	70.4885	66.5018	71.7186	67.1686	67.4619	69.4654	67.5156	70.0747	64.33	70.5314	71.2332	72.8328	73.174	255.729	141.546	70.7438	144.353	67.6111	64.6664	147.335	82.7259	299.547	62.4097	79.6085	45.1452	53.6328	233.239	108.21	54.6317	59.1847	60.2079	50.1948	57.5346	59.2692	106.591	197.978	143.131	123.882	64.4876	64.9085	67.1737
S981	Speed	2016-06-14	76.5825	71.9548	77.0961	77.0803	77.1637	75.3488	76.8977	65.7317	75.3256	68.8378	73.8606	86.872	70.6209	74.1714	81.1774	71.8134	76.4471	84.0442	63.8102	71.4382	66.3245	74.1638	79.8632	69.8083	70.4756	75.5264	74.153	70.8156	72.304	84.2232	73.6234	74.3464	71.9045	77.9718	70.5149	68.2768	74.5104	70.1307	56.0418	87.5379	71.5738	67.7942	66.2103	77.0914	72.2919	75.6869	69.39
S981	Speed	2016-06-15	76.1967	75.3141	66.1512	74.8605	80.2202	71.3001	72.2339	72.3729	73.0919	77.5593	69.2011	73.1997	72.4703	74.8034	75.0301	72.8807	75.4356	76.5954	74.5292	76.995	74.7207	73.7653	67.7749	74.5997	73.2949	65.9582	70.2557	76.9331	74.7176	67.506	70.2472	71.318	71.0278	66.917	71.7849	70.4386	59.155	74.2036	73.5774	69.0651	73.887	70.3441	71.3336	69.4557	67.2542	65.7041	75.8089
S981	Speed	2016-06-16	71.8524	81.9429	76.3266	73.0459	74.8562	73.8039	75.0864	71.7087	75.0187	73.8362	68.959	74.905	66.8305	76.1242	76.6424	76.7907	74.4388	82.858	76.5703	75.9301	76.2043	70.7467	65.8258	67.2658	72.778	74.1248	79.9856	71.7474	74.9571	70.2421	75.4537	75.7089	57.5021	76.3588	71.0724	72.5858	76.8553	74.1706	58.2133	75.1906	66.1221	56.8463	75.039	74.9672	70.6073	75.4132	69.2802
S981	Speed	2016-06-17	78.4027	73.6126	82.0909	77.3623	76.3421	76.221	71.5049	77.8571	74.6914	86.7755	81.9115	75.4539	73.0765	76.7705	77.2723	82.4553	74.5112	74.9557	74.0706	70.9285	71.1813	65.4875	76.0745	78.2589	75.1652	81.4126	73.1237	75.3065	61.9282	73.9501	78.7774	73.388	75.1335	80.0875	80.2104	69.7208	70.6351	75.4512	70.6889	73.0523	66.6879	74.015	71.9487	56.8996	81.3301	72.7651	71.7125
S981	Speed	2016-06-18	78.364	77.19	75.5199	70.7321	73.2456	75.7573	70.2417	74.4467	77.7955	73.3659	80.0137	78.1638	79.3091	78.4376	75.0767	75.9682	76.942	72.6928	73.9263	75.6936	81.0786	77.0401	81.7716	74.2885	75.6948	80.2088	80.2309	82.8014	80.8257	76.7963	76.7249	70.7102	69.1933	69.7228	74.0168	73.971	72.7425	73.0017	74.2753	70.1442	79.8576	74.5656	67.9834	68.6098	82.95	71.231	78.5321
S981	Volume	2016-06-05	79	66	56	65	51	41	47	46	43	45	27	44	43	30	40	34	28	38	20	32	23	23	29	33	25	23	23	23	20	22	35	27	18	23	22	35	17	22	13	16	27	11	17	17	16	13	13
S981	Volume	2016-06-06	29	36	37	34	26	31	31	16	11	20	17	13	9	13	15	14	15	17	19	8	8	19	9	15	9	17	19	11	15	10	16	13	13	17	10	4	14	12	10	11	8	12	20	13	15	18	12
S981	Volume	2016-06-07	46	45	25	43	53	32	29	39	30	29	27	15	19	40	24	26	30	25	20	18	21	17	20	13	15	17	20	16	16	15	24	15	18	18	24	11	16	13	15	17	19	15	14	11	26	15	16
S981	Volume	2016-06-08	53	48	59	61	53	60	38	35	30	28	38	26	26	27	28	24	11	24	22	21	22	17	22	11	18	28	31	23	20	16	29	18	16	19	13	12	10	7	16	17	17	16	14	16	12	14	15
S981	Volume	2016-06-09	43	66	48	43	44	41	33	25	43	30	32	29	26	29	46	27	19	24	16	22	30	27	20	14	14	25	27	22	24	25	31	16	14	26	18	18	11	20	7	16	18	10	15	18	16	17	18
S981	Volume	2016-06-10	50	45	38	44	52	42	29	34	35	46	54	36	27	39	35	29	38	22	29	25	23	21	31	14	22	25	37	28	28	24	17	23	15	21	14	13	17	16	13	18	18	21	15	20	13	19	14
S981	Volume	2016-06-11	74	61	77	62	69	63	62	52	55	41	35	49	29	42	34	51	27	32	35	32	35	29	27	24	29	37	30	25	38	12	26	25	28	22	21	27	23	14	25	23	12	17	18	20	24	19	26
S981	Volume	2016-06-12	61	79	75	62	72	64	70	59	50	52	36	44	49	49	57	38	39	37	41	43	22	39	24	35	26	29	31	35	18	32	29	19	38	21	31	21	23	19	18	19	12	19	18	10	20	14	20
S981	Volume	2016-06-13	33	36	33	34	24	36	18	22	21	28	31	21	11	24	8	14	16	14	15	13	12	19	14	16	11	18	15	12	15	8	13	7	6	17	9	10	6	11	11	11	13	17	11	12	8	8	9
S981	Volume	2016-06-14	54	50	44	41	42	49	32	19	33	39	35	23	27	29	18	22	19	15	12	18	20	30	19	17	13	19	21	13	20	14	10	11	20	24	24	11	10	14	15	14	18	14	10	15	20	20	15
S981	Volume	2016-06-15	53	44	50	40	48	36	30	24	37	27	36	32	27	32	30	23	26	24	11	24	21	27	25	10	18	25	34	15	25	20	14	17	22	17	19	10	10	20	26	20	14	19	22	13	14	18	19
S981	Volume	2016-06-16	53	59	59	47	46	36	49	34	35	32	31	25	27	31	35	18	29	25	27	36	19	23	24	20	9	22	29	23	15	13	17	22	16	11	22	9	10	23	19	17	16	7	9	24	16	20	16
S981	Volume	2016-06-17	71	55	45	51	60	47	37	45	49	39	36	31	35	41	41	22	24	23	29	23	28	27	33	15	21	30	37	16	16	15	20	26	19	16	12	21	16	12	23	23	9	7	10	19	21	13	19
S981	Volume	2016-06-18	85	62	64	60	56	51	51	51	47	48	53	50	41	58	40	27	34	38	28	30	42	28	25	17	35	32	26	29	33	22	38	23	30	28	21	24	27	19	24	21	19	18	14	23	20	20	13
S981	Density	Day Median	2.86733	2.99644	2.87825	2.5135	2.73663	2.41928	2.0122	2.00912	2.15304	2.01807	1.92462	1.81579	1.5806	1.74306	1.92183	1.44746	1.48967	1.36499	1.1977	1.30851	1.22852	1.40774	1.30208	0.935072	1.22531	1.46721	1.44674	1.24291	1.09888	1.04169	1.3539	1.12314	1.17152	1.21394	1.13346	0.69571	0.924527	0.943341	0.943838	1.13376	0.988923	1.02528	0.885412	1.0944	1.04549	1.13152	1.02193
S981	Flow	Day Median	636	630	588	546	618	498	420	414	432	426	420	360	324	378	414	300	318	288	252	282	264	300	288	186	216	300	336	270	240	186	264	222	216	240	240	150	180	180	186	204	198	186	174	198	192	210	186
S981	Headway	Day Median	18.2125	17.8854	19.25	19.15	19.6292	19.4958	22.2449	21.1625	19.9208	21.6667	21.5833	22.9333	22.9444	21.2708	20.8333	24.2725	24.2593	22.5	23.9757	23.5938	22.7778	23.375	23.8393	25.1562	25.125	23.5648	21.0268	23.8452	25.0655	24.5312	21.9907	25	25.4688	24.456	24.4444	26.3929	24.8438	27.2917	24.3657	25.2778	25.9028	27.0938	26.6964	24.875	24.9182	25.4911	26.6741
S981	Occupancy	Day Median	1.53796	1.61019	1.54259	1.34815	1.47037	1.29352	1.0787	1.07685	1.16019	1.07593	1.02963	0.975926	0.850926	0.933333	1.02685	0.778704	0.8	0.72963	0.643518	0.707407	0.662963	0.759259	0.702778	0.50463	0.657407	0.786111	0.77963	0.669444	0.592593	0.562037	0.731482	0.607407	0.627778	0.651852	0.609259	0.375926	0.496296	0.512037	0.511111	0.609259	0.52963	0.55	0.476852	0.587037	0.562037	0.610185	0.546296
S981	Speed	Day Median	75.9301	75.231	74.4321	76.5938	75.2694	74.0826	73.633	73.0547	74.8551	73.922	75.0208	74.5361	72.7734	73.7106	75.0534	73.1241	75.562	73.8447	74.2999	75.8119	74.9639	73.9646	76.1601	74.5349	73.1412	74.3361	77.6107	76.168	75.5746	73.4169	73.4818	74.0038	72.7795	74.2434	74.0791	73.5423	72.8202	73.5861	73.1214	69.6047	74.0751	72.1796	70.1035	69.0743	70.6689	70.2859	69.1199
S981	Volume	Day Median	53	52.5	49	45.5	51.5	41.5	35	34.5	36	35.5	35	30	27	31.5	34.5	25	26.5	24	21	23.5	22	25	24	15.5	18	25	28	22.5	20	15.5	22	18.5	18	20	20	12.5	15	15	15.5	17	16.5	15.5	14.5	16.5	16	17.5	15.5
S982	Density	2016-06-05	3.91346	3.62254	2.90998	3.56633	2.84603	1.91435	2.3932	2.53868	2.24188	2.35921	1.32649	2.3828	2.0761	1.67516	2.11751	1.7235	1.44204	1.74929	1.27109	1.5914	1.1359	1.27065	1.41568	1.81148	1.28381	1.2544	1.22892	1.29933	1.07098	1.34051	1.70376	1.54582	1.12662	1.07809	1.23777	1.98786	1.01288	0.940477	0.788844	0.90967	1.50505	0.603687	0.811193	0.998911	0.923793	0.475852	0.802787
S982	Density	2016-06-06	1.86176	1.80664	1.96916	1.82526	1.23616	1.57689	1.81277	0.628675	0.844484	1.02413	0.818436	0.920767	0.420807	0.805037	0.934916	0.809383	0.893503	1.25223	1.01169	0.369227	0.650998	1.08463	0.575621	0.863937	0.478387	1.00046	0.937917	0.636254	0.948755	0.496468	0.862772	0.869498	0.673322	0.760985	0.785119	0.257481	0.9926	0.895391	0.661268	0.618509	0.256524	0.691687	1.36447	0.892908	1.17882	1.46695	0.732868
S982	Density	2016-06-07	2.9143	2.26516	1.69639	2.56581	2.93936	1.64437	1.71124	2.11029	1.9248	1.82539	1.6055	0.860677	1.13709	1.69093	1.76424	1.32354	1.74417	1.3341	1.25321	1.09858	1.00626	0.885044	1.0539	0.620346	1.30019	1.05416	1.16006	0.77873	0.889571	1.00825	1.22052	0.648463	1.21964	0.920198	1.55055	0.632529	1.02061	0.56023	0.846606	1.24791	1.26599	0.589926	1.40135	0.67133	1.37093	1.1597	1.11593
S982	Density	2016-06-08	2.43746	2.83672	2.93377	3.05894	2.64453	3.06432	2.15546	1.9665	2.15318	1.52039	1.7825	1.55071	1.45963	1.62262	1.4484	1.14333	0.759407	1.17377	1.04656	1.14558	1.26188	1.20021	1.17783	0.582812	1.21413	1.7002	1.59955	1.18924	1.58943	0.911144	1.50226	1.1179	1.18562	1.25337	0.732118	0.61124	0.513256	0.388317	0.911377	1.03	0.913912	1.07387	0.847718	0.874051	0.757183	0.723556	1.00186
S982	Density	2016-06-09	2.33754	3.64331	2.61346	2.47486	2.31544	2.21136	2.09889	1.22181	2.04653	1.66106	1.78838	1.75234	1.4542	1.54028	2.81445	1.69575	0.982667	1.23849	1.04154	1.50782	1.61447	1.78444	0.874904	1.03049	0.913136	1.2327	1.68312	1.14855	1.40019	1.35694	1.82705	0.758683	0.751466	1.57857	1.10579	1.06937	0.694093	1.00551	0.440233	0.615146	1.06283	0.735868	0.895262	1.0345	1.03003	1.00483	1.33374
S982	Density	2016-06-10	3.06983	2.4453	1.73268	2.42846	2.73558	2.41043	1.75017	2.07685	1.90147	2.55358	2.70684	2.02855	1.11226	1.86872	2.25696	1.23704	2.0612	1.26966	1.6244	1.3895	1.18482	1.13575	1.48449	0.8248	1.20171	1.45226	1.91621	1.516	1.28836	1.26664	1.04283	1.30797	0.866213	1.2141	0.627821	0.718486	0.891356	0.933209	0.706742	1.33663	1.16221	1.19765	1.07566	1.12827	0.876379	1.21526	0.810805
S982	Density	2016-06-11	3.53451	3.27644	4.32255	3.02625	3.69954	3.41819	3.33761	2.43125	2.83806	2.16668	1.80571	2.50751	1.60601	1.96363	2.32959	2.85829	1.55412	1.6244	1.5966	1.87614	1.88346	1.64621	1.50006	1.21912	1.549	2.09539	1.45795	1.39657	1.93054	0.917973	1.39476	1.61018	1.68134	1.19928	1.29488	1.36995	1.69163	0.626735	1.40852	1.27497	0.670994	0.967741	1.17176	1.13637	1.5311	0.870972	1.56651
S982	Density	2016-06-12	3.27605	4.2382	3.89838	3.03799	3.49354	3.80027	3.42333	3.20791	2.83687	2.66879	2.04094	2.1427	2.71199	2.71137	3.02151	2.08476	1.86673	2.11997	2.01686	2.14402	1.51941	1.98515	1.41757	1.72899	1.36822	1.44869	1.51587	1.83639	0.920068	1.79192	1.43695	1.11151	1.58201	1.36941	1.61499	1.04076	1.25055	1.07012	0.770737	1.0112	0.651955	0.908738	0.916111	0.618302	0.899219	0.906177	1.01187
S982	Density	2016-06-13	1.78869	2.13826	1.88308	1.92578	1.43332	2.13598	1.04229	1.68806	1.12512	1.84665	1.58891	1.30753	0.901935	1.30233	0.578803	0.777463	0.779196	1.23244	0.861841	0.449053	0.75351	0.855478	0.808141	0.862591	0.573267	1.01948	0.922707	0.7756	0.942986	0.425152	1.49626	0.400165	0.4415	0.977286	1.05841	0.609352	0.495951	0.97188	1.00059	0.666932	1.15355	1.33658	0.808814	1.00336	0.705086	0.466798	0.646885
S982	Density	2016-06-14	2.63974	3.07327	2.36933	2.1075	2.19216	2.5439	1.55674	1.31695	1.70289	2.46203	1.89495	1.14845	1.54802	1.80002	0.971363	1.38454	1.21886	0.66044	0.786904	1.03093	1.13241	1.81204	1.00577	0.935899	0.877569	0.972604	1.43022	0.66282	1.22742	0.729712	0.534519	0.613801	1.30647	1.12765	1.43513	0.892804	0.533536	0.931786	1.16327	0.779248	0.981063	1.1328	0.6488	0.84777	1.00323	1.1447	0.884708
S982	Density	2016-06-15	2.41315	2.62562	3.00051	2.20644	2.20225	2.27101	1.49804	1.5474	2.00851	1.43058	2.13913	1.71447	1.49385	1.59256	1.70374	1.49486	1.48671	1.19796	0.615017	1.21286	1.20181	1.40725	1.2276	0.734239	0.995109	1.95881	1.90509	0.902582	1.30272	1.3886	0.685272	1.23097	1.0962	1.29938	1.27484	0.556583	0.837992	1.09281	1.18446	1.48982	0.733075	1.19654	1.21371	0.921388	0.701569	1.40515	0.824308
S982	Density	2016-06-16	2.9046	2.752	3.31945	2.66672	2.53027	1.96324	2.06598	2.36736	2.32364	1.65307	1.90268	1.13808	1.74546	1.64093	1.78713	0.877051	1.60022	1.17512	1.29452	2.03223	1.01151	1.49427	1.40259	1.0896	0.544633	1.17897	1.58835	1.35091	0.801053	0.733695	0.796294	1.25287	1.08321	0.77798	1.1872	0.492122	0.55141	1.5707	1.29941	1.17633	1.06811	0.858375	0.458573	1.1253	1.26309	0.949634	0.987375
S982	Density	2016-06-17	3.56506	3.11813	2.25792	2.70728	3.00121	2.56638	1.99105	2.24459	3.16642	1.86414	2.29824	1.69119	1.89216	2.27062	2.27031	1.18947	1.14806	1.33824	1.68749	1.12106	1.80431	1.73643	1.76147	0.790189	1.25673	1.86761	1.89746	1.09969	1.14299	0.825188	1.05287	1.48472	1.09511	1.01288	0.503866	1.23234	1.01552	0.756407	1.25588	1.40728	0.724719	0.277037	0.653663	1.53982	0.873197	1.09938	1.07095
S982	Density	2016-06-18	4.04852	3.26288	3.31042	3.36177	3.21117	2.74577	2.77849	2.66825	2.54548	2.36208	2.60642	2.63816	2.11994	3.34452	1.91569	1.49008	1.80392	2.28503	1.29584	1.69313	1.79792	1.50185	1.14289	1.03412	1.79614	1.67192	1.34377	1.44308	1.88142	1.05277	2.26575	1.48992	1.87307	1.64145	1.11042	1.32062	1.45293	1.13898	1.34522	1.21907	0.919809	1.02716	0.634573	1.82089	1.09933	1.27217	0.504823
S982	Flow	2016-06-05	924	840	660	792	648	456	552	588	492	528	312	552	480	384	492	408	336	396	300	360	264	300	336	420	300	276	264	288	252	252	408	348	252	252	276	444	228	216	180	192	312	144	192	216	204	108	156
S982	Flow	2016-06-06	396	432	432	432	276	384	396	144	204	204	168	204	96	180	180	168	204	180	240	84	120	240	108	204	108	192	216	144	192	120	156	180	156	180	156	60	156	168	120	132	60	156	264	132	192	252	156
S982	Flow	2016-06-07	660	516	360	624	660	360	360	468	384	372	324	192	228	372	420	276	372	288	276	240	228	204	240	156	192	192	276	192	216	180	276	156	216	204	336	156	204	132	192	240	228	108	264	156	288	180	228
S982	Flow	2016-06-08	564	636	672	696	612	732	504	432	384	324	432	336	312	324	336	264	180	288	252	228	288	228	252	144	228	336	360	252	300	168	336	228	216	204	180	132	120	72	204	180	216	192	180	192	132	168	168
S982	Flow	2016-06-09	528	816	564	552	528	504	408	288	456	396	408	348	312	336	600	384	216	276	216	288	336	336	204	204	168	276	384	240	312	312	384	180	180	312	228	204	156	228	96	156	240	144	180	204	168	204	264
S982	Flow	2016-06-10	660	564	408	576	648	516	408	456	384	588	648	480	252	396	468	312	468	252	336	324	288	264	336	192	276	276	444	360	300	276	216	324	168	264	156	168	192	192	144	228	216	240	204	228	156	240	156
S982	Flow	2016-06-11	876	780	936	708	840	792	804	576	684	504	432	612	348	408	480	588	348	384	348	432	408	384	360	300	360	444	336	324	432	156	300	300	348	240	300	288	324	144	300	264	168	204	204	252	288	168	312
S982	Flow	2016-06-12	744	972	888	708	828	840	780	696	648	636	468	492	600	612	684	480	432	480	480	492	324	456	336	396	312	348	360	420	204	408	324	252	384	324	372	240	300	228	192	264	156	204	240	120	228	180	228
S982	Flow	2016-06-13	360	468	360	432	312	372	240	312	240	360	348	300	132	300	96	168	180	192	180	120	168	216	168	192	120	228	192	132	192	96	216	60	96	180	180	108	96	168	168	144	156	180	144	120	144	84	120
S982	Flow	2016-06-14	648	636	504	492	504	600	360	240	384	480	396	264	360	408	192	276	252	168	156	216	216	384	240	180	192	192	276	156	252	168	120	132	228	276	288	180	120	168	180	180	192	192	132	168	204	240	168
S982	Flow	2016-06-15	552	600	636	456	504	480	336	336	432	336	444	384	312	360	372	288	324	288	144	276	264	324	240	180	204	336	396	204	264	288	132	228	228	264	252	108	132	252	252	288	168	240	240	156	156	228	192
S982	Flow	2016-06-16	648	648	744	576	552	420	480	528	468	372	396	276	348	384	408	204	372	276	312	468	216	312	288	228	120	264	372	276	192	156	168	300	180	132	252	108	120	312	228	240	204	144	108	240	252	228	192
S982	Flow	2016-06-17	852	648	528	648	684	552	432	528	660	420	456	372	420	480	528	288	240	288	372	252	360	312	408	192	240	396	384	240	228	204	228	300	240	204	120	228	216	156	252	288	144	60	132	252	192	204	216
S982	Flow	2016-06-18	984	768	756	732	672	624	600	600	612	552	600	624	456	756	444	336	408	516	300	372	456	360	276	228	408	372	312	312	408	264	480	288	360	336	252	288	312	252	300	240	216	228	156	276	264	252	120
S982	Headway	2016-06-05	14.4583	11.2417	16.2037	16.375	18.5	19.6833	19.2083	18.425	21.6167	21.075	20.3125	21.4167	23.8667	20.625	19.7917	19.7778	23.0093	24.3254	21.3889	22.875	24.9537	26.3438	22.5926	22.0833	24.0833	24.1667	25.9259	22.5926	20.8333	21.3889	23.45	22.5926	20.5556	26.9444	23.3	20.9583	23.4375	25	25	23.9286	21.75	25	22.5	26.9444	26.5278	24.5	26.7857
S982	Headway	2016-06-06	21.5	22.037	24.4167	18.8	24.1667	18.1944	21.9167	27.8571	28.5417	19.5	26.0714	25.4762	28.75	20	22.1429	26.25	25.1042	26.25	26.3542	28.5	27.5	21.3333	30	23.9286	25.5	25	25.625	30	23.2143	30	23.5	22.8125	24	26.25	26.7857	30	26.9048	28.5714	28.9286	28.3333	26.25	26.6667	24.75	24.1667	25.9259	17.1667	27.5
S982	Headway	2016-06-07	18.0417	19.9722	22.5	16.5333	15.6	25.9167	22.9167	20.3333	21.375	23.75	23.925	25.7143	25.8333	20.05	20.463	23.25	18.6111	18.1944	22.25	22.5	24.8148	25	23.0556	25	27	23.0556	19.375	23.6905	28.0556	21.7857	23.3333	26.7857	27.0312	20.7143	23.4722	28.3333	24.6429	22.9167	27.1875	23.75	28.0556	23	24.75	25	24.9167	22.5	25
S982	Headway	2016-06-08	20.5333	18.4167	16.4583	15.6083	17.375	17.9917	17.25	23.8333	22.5833	23.6111	24	23.75	22.5	25.2083	24.25	23.4375	27.1429	17.8125	26	26.6667	24.4444	24.375	27.8333	23.75	26.4815	25.1042	20.1389	24.6875	22.1354	28.3333	25.7407	21.25	21.875	25.7143	23.9286	25.7143	30	30	21.3889	22.5	26.5625	26.6667	25	18.75	28.125	23.4375	23.3333
S982	Headway	2016-06-09	17.2083	16.3583	21.5	19.0833	20.8667	22.4167	20.625	25.25	22.5833	20.5833	21.3056	20.3333	22.5	27.0333	16.7917	20.9722	26.6667	23.4259	25.3125	22	25.4167	23.0556	25.3125	27.8125	27.8125	25.3333	20.1389	22.3148	23.9815	26.4444	20.6944	25.3125	26.5625	23.5833	25	26.25	25.3125	25.4688	24	27.8571	25	21.4286	25.3125	23.4375	28.4375	24.4048	22.7778
S982	Headway	2016-06-10	15.5833	20.0926	22.8148	18.2167	16.5	17.625	23.5556	18.25	22.3333	17.6667	16.8125	23.9	21.5278	24.2604	21.625	24.7222	18.5833	23.0556	26.4815	23.75	22.3148	27	23.6111	26.25	25.3704	22.5926	19.3333	22.8704	24.7917	20.8333	21.875	22.7778	26.4286	22.5	27.5	27.1875	21.4286	22.6389	25.7143	27.2222	27.5	23.75	27	23.8889	24.2857	27	24.5833
S982	Headway	2016-06-11	12.9679	17.75	14.819	17.125	14.6512	16.3929	16.9929	21.0185	18.4167	21.1667	22.25	20.1583	24.5833	19.9167	20.4762	15.4083	23.2292	22.1667	23.9815	23.4	19.75	23.6667	23.75	25.5556	21.6667	23	22.0833	23.75	22.95	29.0625	23.8542	23.3333	20.75	27.037	23.75	23.375	25	27.5	26	26.3889	22.9167	27.5	22.5	26.25	25	27.7778	22.8704
S982	Headway	2016-06-12	17.4583	13.0095	13.1833	17.537	12.9583	14	17.1345	16.7037	15.8069	17.2	22.3333	19.6667	20.4	16.5833	16.2833	19.7583	20.5417	19.125	22.8333	19.8854	22.8704	19.5278	22.9688	19.1204	24.1667	24.4583	21.5833	22.2083	27.3958	21.1111	23.5	22.7778	23.5833	21.3542	20.5556	25	25.75	23.125	26.7857	23.8889	27.0833	26.0714	24.7222	25	22.5	28.125	25
S982	Headway	2016-06-13	21.6852	23.0833	23.2083	24.425	23.4375	24.1667	22.5	22.2222	26.1111	22.037	25.1667	22.2222	28	23.9815	25.5	25.3571	20.4167	26.25	23.75	28.75	27.1429	22.5	21.25	28.75	22.5	26.25	26.1111	26.0714	25.3125	21.25	21.875	30	30	22.5	22.9688	25	24.375	25.6667	27.8571	23.75	28.3333	20.75	27.1875	27.5	25.7143	27.5	27.5
S982	Headway	2016-06-14	17.5476	18.7417	21.0417	20.0083	21.6167	19.375	23.9815	26.75	23.9167	18.4167	23.5	23	22.5	21.6667	28.125	23.4259	24.6875	27.1875	27.5	26.875	25.5556	22.2083	24.6429	27.1875	24.6429	27.2917	20	24.375	22.6562	27	28.125	28.9286	24.6875	23.7963	23.3333	26.875	30	28.3333	27.8125	28.125	28.4375	27.2222	28.125	26.5625	24.1667	24.8438	24.1667
S982	Headway	2016-06-15	20.2083	20.375	18.7833	20.4259	19.4583	21.5833	25.75	26.1667	20.2	18.875	19.1759	23.5833	24.25	20.7812	20.0833	23.6111	22.5625	24.2222	30	26.3889	22.9167	18.875	26.3889	23.8889	26.1111	22.3148	21.7778	23.9286	19.6875	20.8333	28.3333	23.5	26.6667	24.8148	22.8571	27.8571	22.9167	26.3021	20.8333	23.9815	26.1111	27.5	28.25	24.5833	28.2143	24.6875	28.125
S982	Headway	2016-06-16	18.4583	19.2738	17.4667	19.1167	16.0648	23.0556	19.8833	22.4583	23.1667	20.8333	24.5417	25.75	24.2222	20.7738	22.2315	27.2222	20.0833	22.25	23.75	23.4259	27.7778	27.2222	24.537	22.8125	25	24.75	19.75	21.75	25	21.7857	27.8125	20.5556	25.7143	30	20.3125	24	28.5	23.5	23.2143	23.75	27.8571	28.9286	30	23.6111	24.4048	23.125	26.25
S982	Headway	2016-06-17	14.9833	18.9583	19.7222	18.2083	17.3083	18.4583	19.1667	19.3611	17.0333	20.5	20.1587	20.0556	24.45	22.0833	21.1667	26.3333	27.7778	22.5714	22.75	25.625	24.2037	22.5	20.25	18.3333	25	21.6667	19.8333	26.9444	21.5625	24.6875	23.0556	25.5	21.4583	28.5	25.5	20.2778	27.5	27.3214	23.9815	24.225	24.5833	26.25	26.7857	23.625	26.1111	23.2143	25.5556
S982	Headway	2016-06-18	14.7	18.7917	17.5417	16.375	17.3333	20.3083	19.6667	20.075	19.6583	18.55	18.8426	15.825	23.0417	15.9028	21.6667	23.5	20.875	18.7963	22.9167	20.25	22.2083	22.9583	22.7778	24.1667	18.287	21.875	24.25	22.037	23	25.3125	22.3333	27.8333	23.6111	21.8056	23.8889	24.6875	21.5741	27.963	21.75	25	26.5625	27.5	28.3333	27.25	23.125	26.7188	28.75
S982	Occupancy	2016-06-05	2.12222	1.95741	1.57593	1.92407	1.52778	1.03889	1.29815	1.36481	1.20741	1.26481	0.737037	1.29259	1.12407	0.903704	1.1463	0.92037	0.777778	0.942593	0.694444	0.866667	0.62037	0.687037	0.766667	0.972222	0.701852	0.677778	0.651852	0.696296	0.588889	0.733333	0.914815	0.831481	0.6	0.587037	0.657407	1.07407	0.553704	0.501852	0.435185	0.488889	0.82037	0.327778	0.448148	0.551852	0.5	0.264815	0.433333
S982	Occupancy	2016-06-06	1.01667	0.97963	1.06852	0.990741	0.666667	0.864815	0.955556	0.338889	0.461111	0.564815	0.435185	0.498148	0.22963	0.42963	0.503704	0.433333	0.485185	0.696296	0.538889	0.203704	0.361111	0.587037	0.307407	0.475926	0.259259	0.557407	0.5	0.346296	0.525926	0.266667	0.47037	0.474074	0.366667	0.409259	0.424074	0.146296	0.542593	0.488889	0.35	0.342593	0.140741	0.377778	0.733333	0.485185	0.62037	0.807407	0.394444
S982	Occupancy	2016-06-07	1.58889	1.23519	0.916667	1.39259	1.58148	0.87963	0.907407	1.14444	1.03519	0.985185	0.883333	0.461111	0.622222	0.933333	0.938889	0.716667	0.964815	0.716667	0.67037	0.587037	0.551852	0.477778	0.585185	0.344444	0.692593	0.572222	0.65	0.425926	0.47963	0.546296	0.661111	0.355556	0.655556	0.496296	0.855556	0.340741	0.555555	0.301852	0.464815	0.675926	0.674074	0.327778	0.777778	0.364815	0.762963	0.627778	0.607407
S982	Occupancy	2016-06-08	1.31852	1.51852	1.59444	1.64444	1.41481	1.65926	1.15926	1.05185	1.14815	0.818519	0.964815	0.833333	0.796296	0.877778	0.77963	0.614815	0.411111	0.651852	0.572222	0.612963	0.685185	0.638889	0.646296	0.32037	0.651852	0.911111	0.87037	0.651852	0.866667	0.496296	0.812963	0.611111	0.646296	0.688889	0.401852	0.327778	0.272222	0.218519	0.496296	0.555556	0.494444	0.577778	0.464815	0.483333	0.412963	0.390741	0.546296
S982	Occupancy	2016-06-09	1.26296	1.97407	1.39074	1.35	1.2463	1.1963	1.12037	0.674074	1.10926	0.898148	0.964815	0.961111	0.787037	0.831481	1.5	0.914815	0.527778	0.666667	0.572222	0.82037	0.872222	0.97037	0.474074	0.551852	0.492593	0.664815	0.911111	0.625926	0.755556	0.733333	0.975926	0.414815	0.409259	0.872222	0.598148	0.577778	0.374074	0.542593	0.246296	0.337037	0.585185	0.398148	0.494444	0.574074	0.557407	0.551852	0.738889
S982	Occupancy	2016-06-10	1.66667	1.30741	0.933333	1.32222	1.48148	1.29259	0.933333	1.14444	1.03704	1.39259	1.45	1.10741	0.605556	1.01296	1.22037	0.668519	1.11481	0.67963	0.868519	0.755556	0.653704	0.611111	0.803704	0.446296	0.659259	0.77963	1.02963	0.812963	0.7	0.692593	0.559259	0.714815	0.47037	0.662963	0.340741	0.390741	0.47963	0.509259	0.375926	0.72963	0.627778	0.646296	0.598148	0.598148	0.487037	0.664815	0.453704
S982	Occupancy	2016-06-11	1.92222	1.76481	2.32778	1.62407	2.00556	1.85	1.83148	1.30185	1.54444	1.16667	0.972222	1.34815	0.868518	1.07407	1.2537	1.53704	0.835185	0.887037	0.87037	1.01111	1.00741	0.877778	0.809259	0.662963	0.842593	1.14074	0.790741	0.753704	1.05	0.494444	0.766667	0.862963	0.918519	0.637037	0.707407	0.751852	0.909259	0.340741	0.764815	0.683333	0.366667	0.533333	0.646296	0.616667	0.835185	0.466667	0.846296
S982	Occupancy	2016-06-12	1.7537	2.27963	2.0963	1.64259	1.88519	2.03704	1.85926	1.72407	1.51852	1.43519	1.10926	1.15741	1.47593	1.4537	1.63148	1.12778	0.996296	1.14444	1.08889	1.1537	0.812963	1.06667	0.764815	0.935185	0.742593	0.788889	0.811111	0.988889	0.503704	0.975926	0.787037	0.596296	0.848148	0.727778	0.877778	0.564815	0.668519	0.575926	0.42037	0.55	0.344444	0.490741	0.498148	0.346296	0.488889	0.492593	0.544444
S982	Occupancy	2016-06-13	0.97963	1.16481	1.01481	1.03704	0.785185	1.16667	0.574074	0.922222	0.605556	0.988889	0.851852	0.696296	0.496296	0.7	0.316667	0.418519	0.42037	0.675926	0.47963	0.248148	0.411111	0.464815	0.431481	0.47037	0.312963	0.55	0.501852	0.42037	0.518519	0.22963	0.816667	0.216667	0.244444	0.527778	0.57037	0.32963	0.268519	0.533333	0.55	0.361111	0.62963	0.737037	0.440741	0.546296	0.390741	0.257407	0.35
S982	Occupancy	2016-06-14	1.42593	1.66481	1.28148	1.13333	1.17963	1.37778	0.840741	0.711111	0.916667	1.32407	1.01296	0.62963	0.842593	0.972222	0.524074	0.740741	0.65	0.357407	0.437037	0.561111	0.603704	0.981481	0.546296	0.511111	0.47963	0.522222	0.788889	0.366667	0.664815	0.403704	0.287037	0.333333	0.711111	0.603704	0.766667	0.487037	0.292593	0.509259	0.627778	0.418518	0.52963	0.605556	0.357407	0.461111	0.562963	0.631481	0.47963
S982	Occupancy	2016-06-15	1.29444	1.41481	1.62963	1.18889	1.17778	1.21667	0.807407	0.835185	1.09259	0.774074	1.16852	0.931481	0.809259	0.853704	0.92037	0.809259	0.822222	0.653704	0.335185	0.67037	0.657407	0.768518	0.65	0.403704	0.538889	1.05741	1.02037	0.498148	0.701852	0.759259	0.368519	0.685185	0.585185	0.707407	0.685185	0.294444	0.459259	0.583333	0.642593	0.816667	0.4	0.640741	0.674074	0.511111	0.387037	0.777778	0.45
S982	Occupancy	2016-06-16	1.56481	1.51111	1.77407	1.45185	1.37407	1.04815	1.11296	1.28704	1.23519	0.9	1.01667	0.624074	0.951852	0.87963	0.957407	0.477778	0.874074	0.627778	0.709259	1.09815	0.553704	0.809259	0.772222	0.601852	0.294444	0.644444	0.864815	0.731481	0.442593	0.405556	0.42037	0.690741	0.587037	0.435185	0.653704	0.264815	0.298148	0.840741	0.703704	0.653704	0.574074	0.47037	0.253704	0.616667	0.687037	0.522222	0.537037
S982	Occupancy	2016-06-17	1.92222	1.67963	1.20741	1.46852	1.64259	1.37222	1.07222	1.22407	1.69259	0.998148	1.22407	0.909259	1.02037	1.24074	1.22593	0.642593	0.62963	0.724074	0.911111	0.609259	0.974074	0.946296	0.955556	0.440741	0.675926	1.00741	1.01667	0.6	0.633333	0.446296	0.572222	0.807407	0.583333	0.546296	0.27037	0.687037	0.546296	0.409259	0.67963	0.77037	0.405556	0.157407	0.35	0.838889	0.481482	0.596296	0.590741
S982	Occupancy	2016-06-18	2.17593	1.77778	1.77407	1.82222	1.73148	1.47778	1.49444	1.45	1.37222	1.27593	1.4	1.40926	1.14074	1.8037	1.03519	0.801852	0.966667	1.23148	0.709259	0.924074	0.964815	0.809259	0.622222	0.566667	0.975926	0.903704	0.718518	0.77963	1.03519	0.568519	1.22407	0.803704	1.00926	0.881482	0.598148	0.712963	0.775926	0.609259	0.733333	0.661111	0.498148	0.557407	0.342593	0.998148	0.601852	0.685185	0.274074
S982	Speed	2016-06-05	79.1615	77.2552	76.222	76.4521	75.8802	79.1177	75.24	78.1842	75.4136	73.8536	76.1175	77.6072	77.8227	75.7065	77.451	83.6057	78.4589	75.3956	78.0555	74.7144	78.8953	80.0665	88.416	78.2249	77.9927	75.3889	72.7754	74.1807	79.8813	68.4442	87.3556	73.9099	75.3182	76.7716	75.9856	77.7128	76.2413	77.2264	79.0315	77.4773	72.0859	81.8678	78.7155	76.6267	105.042	77.3211	67.6298
S982	Speed	2016-06-06	76.5398	82.3183	111.466	84.8325	76.0966	82.4855	76.1027	77.1372	86.1637	73.6309	72.2529	75.2443	74.7522	76.9073	71.7579	73.4202	82.4821	71.0461	78.5322	79.205	70.1425	78.0395	65.1837	81.7754	73.8417	71.4605	79.3955	76.7936	78.457	89.7515	70.1319	71.9374	78.7541	78.3181	74.4332	77.9937	66.965	67.0743	69.0455	69.402	78.9172	74.5197	74.2161	59.7966	57.013	68.0415	75.2986
S982	Speed	2016-06-07	77.6834	77.3816	74.5033	86.6694	78.2768	72.5118	79.3314	77.797	72.5398	71.0125	70.919	85.9137	71.1474	74.843	82.6665	74.9245	75.9651	91.436	75.9626	75.2611	73.8847	77.1618	78.1993	87.779	65.4458	134.772	78.7699	100.642	81.8977	72.778	75.5982	80.9491	70.9907	74.639	78.9247	83.8678	122.142	78.3719	85.5297	68.1924	66.3478	71.8659	74.9576	82.0986	78.5145	68.7431	67.23
S982	Speed	2016-06-08	78.4788	77.1825	78.7512	77.1982	76.9132	79.0675	78.2823	76.1506	72.062	72.9451	83.0391	77.2378	75.7867	73.7698	78.6384	82.1111	79.8339	81.4127	80.1585	76.8718	78.262	71.5752	77.653	82.5128	77.6937	73.1262	75.1721	74.1186	71.5281	82.3972	74.864	93.1602	66.317	63.147	81.5657	72.3989	78.902	70.6139	72.2711	63.9557	90.8052	67.9239	72.8121	74.3701	65.5616	84.0206	75.421
S982	Speed	2016-06-09	76.7516	73.9159	74.2617	80.9733	77.7115	76.5597	68.0368	78.7349	79.5731	79.8081	76.2498	80.9847	73.45	71.1063	82.9934	76.3451	75.3448	73.7437	103.131	72.2082	75.524	71.1426	80.6048	74.2071	68.8426	76.797	86.1282	75.0236	99.8682	76.3434	74.0046	86.5503	81.3799	75.0209	71.1237	133.759	75.1003	76.0156	73.4296	84.2975	77.7759	73.9348	72.2402	73.3109	70.6185	106.342	70.5516
S982	Speed	2016-06-10	75.2373	77.6312	78.8562	134.112	79.4767	72.5404	77.4429	75.7001	70.6396	87.6817	81.3299	78.3357	75.2954	72.5864	77.7628	87.1825	78.2871	72.8051	75.3745	77.2304	82.2526	85.2858	77.2283	77.3698	122.698	69.8644	96.4898	80.1388	76.4325	77.9437	75.5391	93.0979	78.8323	99.42	84.5138	78.1646	82.2292	71.2374	79.0772	66.1937	80.5036	76.597	70.8386	74.5814	74.136	75.6355	75.4946
S982	Speed	2016-06-11	84.3641	92.8812	76.0045	79.635	76.4653	77.5161	79.325	79.7455	81.7239	76.9083	80.102	83.5669	73.1399	69.8612	72.3522	72.3741	83.7383	80.6658	75.9047	95.9245	81.6317	76.5311	80.7022	85.6237	78.7488	74.8649	79.7637	82.0211	77.456	64.4531	73.8802	88.4264	77.9003	70.1412	79.2926	74.2196	72.4897	77.6561	72.5094	75.014	88.2379	71.8132	62.7438	74.0687	72.1066	69.5308	74.1432
S982	Speed	2016-06-12	76.7793	77.3046	77.445	77.7415	81.1139	75.5686	76.7434	75.162	78.6136	80.6539	77.1544	78.2437	75.3563	75.1962	80.2657	78.112	77.9378	74.9613	77.571	77.8071	88.7276	77.9866	80.3838	75.7764	81.4983	89.3513	83.7178	77.8422	75.3594	78.6112	77.1051	88.8208	80.2659	82.3464	81.9143	78.4578	79.8832	69.7536	84.1154	93.3306	93.4219	77.907	104.821	67.9439	86.1245	77.904	75.6706
S982	Speed	2016-06-13	69.4513	80.1124	67.8391	83.4241	74.705	63.9709	81.958	70.5918	73.131	71.0257	73.6972	114.631	64.7295	77.0666	63.7852	74.0247	76.4829	133.463	144.722	267.774	76.4914	269.403	69.9403	73.7337	71.3032	151.512	70.5008	361.35	72.2849	78.4845	190.773	57.1361	154.409	219.897	340.904	59.833	63.8638	277.934	77.2581	334.066	173.09	46.6039	198.464	137.651	66.4022	67.3869	66.972
S982	Speed	2016-06-14	85.2934	73.5196	74.1547	77.6974	77.7712	78.9333	77.806	74.2183	73.8451	72.0104	73.9498	76.8099	91.5802	80.6099	80	74.5244	80.2325	85.6578	70.2348	73.4823	71.4752	68.8972	78.0671	79.293	112.833	72.877	69.6456	78.2636	72.7887	83.592	74.9677	73.3743	67.9065	84.4737	73.5754	72.0966	74.7593	71.4223	70.7109	84.2875	77.2358	68.0831	69.5576	75.118	72.0774	72.1377	73.7845
S982	Speed	2016-06-15	76.1566	75.675	75.48	70.1481	76.7877	74.0294	76.8579	76.4173	69.2615	82.9953	72.4247	79.5146	71.1613	74.2169	73.0155	72.3465	79.8156	76.639	78.6648	78.6801	74.9775	77.876	70.097	84.1273	74.6917	63.2467	73.5477	77.707	69.7593	78.1168	85.998	69.0975	75.5943	74.8969	125.282	72.8002	62.6221	75.1715	75.7917	80.1105	77.3795	72.2137	74.3772	65.8855	80.3749	61.4537	79.904
S982	Speed	2016-06-16	80.3814	79.0653	77.6299	75.9855	74.4247	74.728	78.0714	78.352	73.9505	76.1019	77.2139	81.7235	70.4982	77.5513	76.9812	77.5389	77.7177	77.9959	81.284	75.5566	108.138	110.447	74.9355	85.3992	73.4186	85.2014	79.5917	74.5289	79.0619	71.8496	71.4748	80.3324	63.3006	67.5512	72.5487	75.9202	75.3024	72.4023	67.0709	80.4126	86.4807	99.4597	79.1272	75.3637	83.2568	81.0504	72.3996
S982	Speed	2016-06-17	82.2735	74.2962	77.7777	78.784	76.5013	74.1647	81.9075	81.8345	73.9399	81.6681	74.5073	78.7651	80.2301	75.3265	76.8274	91.7289	70.7686	76.8074	77.1433	77.4519	71.9456	62.1006	79.2325	82.3057	69.8233	80.7234	77.1523	81.216	70.7579	81.5986	78.959	78.2777	73.9512	87.3773	79.8372	69.1597	74.4475	73.4228	71.0752	74.3811	89.6454	72.2962	72.6631	60.97	89.7198	72.2922	72.2279
S982	Speed	2016-06-18	80.78	79.2037	76.4353	91.1484	73.6928	75.751	74.5861	75.7807	82.7808	78.1494	77.4598	78.8695	76.5047	79.3533	76.8815	76.4447	75.6428	78.6015	75.8755	74.7702	82.6769	83.0825	83.4635	75.2134	78.0104	81.8533	78.4328	76.3483	79.864	82.9692	75.9505	71.3863	70.905	73.8877	78.1006	76.4929	73.4566	73.7933	75.6235	67.8212	78.201	124.297	137.286	68.1787	81.3611	71.7901	83.8253
S982	Volume	2016-06-05	77	70	55	66	54	38	46	49	41	44	26	46	40	32	41	34	28	33	25	30	22	25	28	35	25	23	22	24	21	21	34	29	21	21	23	37	19	18	15	16	26	12	16	18	17	9	13
S982	Volume	2016-06-06	33	36	36	36	23	32	33	12	17	17	14	17	8	15	15	14	17	15	20	7	10	20	9	17	9	16	18	12	16	10	13	15	13	15	13	5	13	14	10	11	5	13	22	11	16	21	13
S982	Volume	2016-06-07	55	43	30	52	55	30	30	39	32	31	27	16	19	31	35	23	31	24	23	20	19	17	20	13	16	16	23	16	18	15	23	13	18	17	28	13	17	11	16	20	19	9	22	13	24	15	19
S982	Volume	2016-06-08	47	53	56	58	51	61	42	36	32	27	36	28	26	27	28	22	15	24	21	19	24	19	21	12	19	28	30	21	25	14	28	19	18	17	15	11	10	6	17	15	18	16	15	16	11	14	14
S982	Volume	2016-06-09	44	68	47	46	44	42	34	24	38	33	34	29	26	28	50	32	18	23	18	24	28	28	17	17	14	23	32	20	26	26	32	15	15	26	19	17	13	19	8	13	20	12	15	17	14	17	22
S982	Volume	2016-06-10	55	47	34	48	54	43	34	38	32	49	54	40	21	33	39	26	39	21	28	27	24	22	28	16	23	23	37	30	25	23	18	27	14	22	13	14	16	16	12	19	18	20	17	19	13	20	13
S982	Volume	2016-06-11	73	65	78	59	70	66	67	48	57	42	36	51	29	34	40	49	29	32	29	36	34	32	30	25	30	37	28	27	36	13	25	25	29	20	25	24	27	12	25	22	14	17	17	21	24	14	26
S982	Volume	2016-06-12	62	81	74	59	69	70	65	58	54	53	39	41	50	51	57	40	36	40	40	41	27	38	28	33	26	29	30	35	17	34	27	21	32	27	31	20	25	19	16	22	13	17	20	10	19	15	19
S982	Volume	2016-06-13	30	39	30	36	26	31	20	26	20	30	29	25	11	25	8	14	15	16	15	10	14	18	14	16	10	19	16	11	16	8	18	5	8	15	15	9	8	14	14	12	13	15	12	10	12	7	10
S982	Volume	2016-06-14	54	53	42	41	42	50	30	20	32	40	33	22	30	34	16	23	21	14	13	18	18	32	20	15	16	16	23	13	21	14	10	11	19	23	24	15	10	14	15	15	16	16	11	14	17	20	14
S982	Volume	2016-06-15	46	50	53	38	42	40	28	28	36	28	37	32	26	30	31	24	27	24	12	23	22	27	20	15	17	28	33	17	22	24	11	19	19	22	21	9	11	21	21	24	14	20	20	13	13	19	16
S982	Volume	2016-06-16	54	54	62	48	46	35	40	44	39	31	33	23	29	32	34	17	31	23	26	39	18	26	24	19	10	22	31	23	16	13	14	25	15	11	21	9	10	26	19	20	17	12	9	20	21	19	16
S982	Volume	2016-06-17	71	54	44	54	57	46	36	44	55	35	38	31	35	40	44	24	20	24	31	21	30	26	34	16	20	33	32	20	19	17	19	25	20	17	10	19	18	13	21	24	12	5	11	21	16	17	18
S982	Volume	2016-06-18	82	64	63	61	56	52	50	50	51	46	50	52	38	63	37	28	34	43	25	31	38	30	23	19	34	31	26	26	34	22	40	24	30	28	21	24	26	21	25	20	18	19	13	23	22	21	10
S982	Density	Day Median	2.90944	2.955	2.76172	2.61627	2.69005	2.34072	2.02851	2.09357	2.09986	1.8554	1.85033	1.70283	1.52094	1.68305	1.85141	1.35404	1.46438	1.26095	1.26215	1.30118	1.19332	1.45076	1.20272	0.899918	1.20792	1.35155	1.48691	1.1689	1.18521	0.963111	1.30764	1.17443	1.11141	1.16346	1.14881	0.805645	0.941978	0.936843	0.955985	1.10317	0.950436	0.93824	0.87149	1.00114	0.963512	1.05211	0.936041
S982	Flow	Day Median	654	642	600	600	630	510	420	462	444	408	420	360	330	384	432	288	330	288	288	282	276	312	264	198	216	276	348	246	252	192	252	240	222	246	252	174	174	180	192	234	198	186	186	198	198	204	180
S982	Headway	Day Median	17.503	18.875	19.2528	18.2125	17.3542	19.5292	20.2542	21.6204	21.975	20.5417	22.2917	22.6111	24.0444	20.7775	21.3958	23.4688	22.7859	22.8135	23.8657	23.588	24.6296	23.0069	23.6806	24.0476	25	24.3125	20.8611	23.7202	23.1071	23.2366	23.475	23.4167	24.3438	24.3056	23.6111	25.3571	25.1562	25.9844	25.3571	24.1032	26.5625	26.4583	26.0491	24.7917	25.3571	24.5938	25.2778
S982	Occupancy	Day Median	1.57685	1.59167	1.48333	1.42222	1.44815	1.25463	1.09259	1.14444	1.1287	0.993518	0.992593	0.92037	0.825926	0.918519	0.996296	0.728704	0.8	0.687963	0.682407	0.712963	0.655556	0.788889	0.648148	0.493519	0.655555	0.728704	0.800926	0.638889	0.649074	0.521296	0.713889	0.648148	0.593518	0.62037	0.625926	0.438889	0.511111	0.509259	0.523148	0.60463	0.513889	0.512037	0.47963	0.549074	0.528704	0.574074	0.508333
S982	Speed	Day Median	78.0811	77.3431	76.3286	79.2095	76.6445	75.6598	77.6244	76.7772	73.9452	76.5051	76.1836	78.8173	75.0238	75.2614	77.2161	76.3949	78.1124	77.4016	77.8133	77.0511	77.3767	77.9313	78.1332	80.5342	76.1927	76.0929	78.6013	77.7746	76.9442	78.3006	75.5687	79.305	75.4563	75.8963	79.1086	76.2066	74.9298	73.6081	74.5266	76.2457	79.7104	73.1155	74.2967	74.2194	76.3252	72.215	73.9638
S982	Volume	Day Median	54.5	53.5	50	50	52.5	42.5	35	38.5	37	34	35	30	27.5	32	36	24	27.5	24	24	23.5	23	26	22	16.5	18	23	29	20.5	21	16	21	20	18.5	20.5	21	14.5	14.5	15	16	19.5	16.5	15.5	15.5	16.5	16.5	17	15
S983	Density	2016-06-05	5.7828	3.60976	3.17207	5.99113	2.62894	1.68403	3.84032	4.22848	2.08792	3.8173	1.59193	4.70303	2.04407	1.52975	2.07929	2.99025	1.35366	1.30401	1.43636	3.45017	1.0406	3.89503	1.3895	1.50334	1.38048	1.2129	2.81275	0.991048	1.24414	1.36476	1.62108	1.42084	0.72563	2.99545	0.667276	4.03396	1.12819	0.595677	0.906341	1.03719	1.28697	0.590671	0.962611	1.14521	2.88431	0.705802	0.95112
S983	Density	2016-06-06	2.03975	1.62176	1.69467	2.11554	1.15924	1.63988	1.60686	0.613908	0.860394	0.755664	0.860978	0.965007	0.375427	0.54562	0.606195	0.610305	1.24624	1.54025	1.00928	0.538822	0.740647	1.0481	0.417186	0.889026	0.643241	1.16112	0.552846	0.797813	1.17184	0.336589	0.949406	0.872003	0.925663	0.549029	0.640339	0.235267	1.07844	1.21251	0.620705	0.861796	0.235267	0.765481	1.03569	0.905445	0.639832	1.38511	1.14552
S983	Density	2016-06-07	3.05873	2.05558	1.98441	2.68911	1.91381	1.9843	1.03269	2.13988	1.65612	1.73771	2.28501	0.937583	0.796917	2.33437	1.33954	1.30089	1.37532	1.48422	0.834664	0.708918	1.09586	1.08635	1.08674	1.04751	0.801027	0.70662	2.16707	0.648558	0.949191	0.906536	1.18647	0.905835	1.10538	0.680774	1.94984	0.704906	0.755859	0.44461	1.08584	1.05581	1.11138	0.885929	1.50494	0.811233	1.81831	0.919761	1.85323
S983	Density	2016-06-08	2.22138	2.87934	3.22703	2.26783	2.73348	2.36331	2.22997	1.47452	1.63378	1.58474	1.69997	1.53468	1.60784	1.71278	1.44197	0.711217	0.766883	1.20187	1.09406	1.04952	1.37619	0.897031	0.988341	0.920151	1.27035	1.33194	1.54136	1.42744	1.59233	0.755859	1.44296	1.02449	1.5616	1.19546	1.04921	0.372836	0.547938	0.546126	0.936375	0.663867	1.2986	0.754963	0.804922	1.3073	0.917677	0.658959	0.955288
S983	Density	2016-06-09	1.89979	3.03012	1.70308	2.13795	2.23649	2.20576	1.38652	1.35465	1.61275	1.56881	1.31011	1.76093	1.42664	1.37658	1.3872	1.26044	0.717722	0.97422	1.12429	1.25604	1.50303	1.76403	0.854979	0.624718	0.891636	0.700796	1.71206	1.1396	0.982731	1.15532	1.15955	0.68278	0.648655	2.45557	1.32012	1.16175	0.616518	0.77259	0.709717	0.758878	1.01857	0.820738	1.19128	1.24122	1.02408	1.09496	1.48611
S983	Density	2016-06-10	2.89504	1.86138	2.2415	2.46615	4.13487	2.60991	1.63871	3.78494	2.48366	2.4165	4.7445	4.32478	1.3967	3.50184	2.8482	1.1167	3.96758	1.1345	1.33144	3.11469	1.05992	1.06754	3.05513	1.03579	1.3865	1.02989	1.78086	1.40574	0.950691	1.55408	0.862712	1.32423	1.14243	1.30089	0.579764	0.783303	0.76998	0.869003	0.696803	1.25674	1.08766	1.39904	1.25814	0.858388	1.00365	1.27376	1.42724
S983	Density	2016-06-11	3.61697	4.91368	5.61251	3.06496	3.39781	3.89842	3.70248	2.04898	4.81014	1.95124	1.70597	1.83913	1.73612	2.327	2.70093	2.34443	1.32974	2.0774	1.86476	1.78255	1.64479	1.53599	1.01717	1.32082	1.79297	2.17742	1.29519	1.21229	1.61676	1.01987	1.84774	0.914755	1.45196	0.960508	1.14021	1.58893	1.34184	0.557852	1.23843	1.27618	0.776895	1.23923	1.27125	1.02969	1.6421	0.932382	1.67215
S983	Density	2016-06-12	2.95914	3.46992	3.18858	3.22035	3.49935	3.3685	3.2081	2.73798	2.45074	2.58268	2.25102	1.8889	2.72415	2.34381	3.09209	2.01373	1.84593	1.85035	1.98952	1.77125	1.18576	1.78818	1.57572	1.5669	1.20711	1.74734	1.20869	1.67093	1.07453	1.94295	1.63698	3.85829	3.02359	2.16485	1.17544	2.87141	3.90044	0.621017	0.957995	1.16344	0.29144	0.734648	0.795807	0.767175	1.8596	0.951392	1.00788
S983	Density	2016-06-13	1.98858	1.97238	1.68195	1.643	1.47169	2.02092	1.53788	1.49392	0.93807	1.38069	1.23582	1.9389	1.28348	1.1122	0.620705	2.60972	0.484656	1.73709	0.881001	0.65555	0.486253	0.760865	0.860199	1.04911	0.566344	0.894343	0.981641	0.561845	0.979031	0.800715	1.34244	0.310353	0.440501	0.796917	0.847071	0.52922	0.361422	1.1291	1.06424	0.441903	1.33726	1.6571	0.668873	0.825939	0.65074	0.29033	0.783303
S983	Density	2016-06-14	1.91911	3.01387	2.21625	1.9209	1.54056	2.47186	1.17055	1.34486	1.11919	2.08558	1.08845	1.30469	1.01806	1.57652	0.610499	1.12758	0.832561	0.654849	0.982225	1.05852	0.810026	1.45077	1.01917	0.968708	0.903244	0.41107	2.04014	0.650447	0.908542	0.802215	0.428795	0.691097	1.08955	1.01656	0.819842	0.823543	0.739849	0.511184	1.01806	0.680384	0.731142	0.7849	0.755275	0.808428	1.30839	1.49	0.570649
S983	Density	2016-06-15	2.09672	2.48979	3.14392	1.81638	1.73542	1.99711	1.1272	0.852486	1.8359	1.36977	1.90991	1.60895	1.43745	1.20168	1.63187	1.37808	1.71487	1.00174	0.739245	1.02747	1.1368	1.50903	0.372232	0.713418	1.1293	1.54567	1.24312	1.306	1.09767	1.16093	0.782601	1.49532	0.764078	0.978524	0.986023	0.328077	0.826542	0.388847	1.0414	1.94482	0.476748	1.07595	1.31671	0.905036	0.855973	1.73308	0.839962
S983	Density	2016-06-16	2.68083	3.02749	2.92488	2.39656	2.89506	1.48632	1.87347	2.26933	1.9038	1.68335	1.86305	1.3818	2.09902	1.52438	1.26054	1.09517	1.77435	0.736654	1.24564	2.21906	1.54508	1.16734	1.49242	1.28358	0.910646	0.956086	1.4012	1.3088	1.06012	0.740842	0.552651	1.5669	1.28128	1.0465	1.12679	0.692499	0.395761	0.900128	1.80088	1.06031	1.3028	0.600683	0.838969	1.44035	1.10378	1.17525	1.20731
S983	Density	2016-06-17	3.05735	2.92126	1.7241	2.1609	3.12489	1.78405	1.59705	3.1625	2.11754	1.8171	1.48451	1.27016	1.6355	2.73648	4.93773	3.07365	1.37538	1.25234	1.36418	1.18126	1.58404	1.4863	1.90448	1.15302	0.894226	1.52685	1.10016	1.30239	1.23411	0.929364	0.804221	1.44255	0.655356	1.05081	0.265808	1.45295	1.06744	0.536914	0.944381	2.45637	0.901024	0.571953	0.544724	1.46659	0.987445	1.36087	1.10106
S983	Density	2016-06-18	4.16804	3.57644	3.03551	2.85379	3.18245	2.44663	2.34632	2.88384	2.20375	2.10533	2.33059	2.48039	2.38475	2.76279	2.09384	1.20637	1.59374	1.94764	1.57202	1.99511	1.72239	1.32573	1.04911	1.32031	1.49261	1.84052	0.991633	1.05953	2.33588	0.949698	2.19234	1.46859	1.69556	1.31281	1.13691	0.788016	1.52958	1.27308	1.46569	1.32873	0.891324	0.97572	0.590788	2.04774	0.961092	1.14572	0.520592
S983	Flow	2016-06-05	612	564	480	612	396	276	324	384	324	312	240	444	312	240	324	204	216	204	228	252	168	204	216	228	216	180	156	156	192	144	240	216	120	192	96	264	180	96	144	144	168	96	144	156	156	108	120
S983	Flow	2016-06-06	276	252	252	312	180	264	264	96	132	120	108	144	60	84	72	96	168	120	156	84	84	132	72	132	96	144	84	120	156	60	120	84	144	84	96	36	96	156	72	120	36	120	132	120	84	144	168
S983	Flow	2016-06-07	468	312	252	420	312	288	168	300	216	240	276	156	120	324	192	156	204	204	120	108	168	168	168	156	108	84	288	108	156	120	180	144	132	96	264	120	72	72	156	168	144	108	168	96	252	132	216
S983	Flow	2016-06-08	348	420	480	348	444	372	348	228	228	192	276	216	228	204	216	120	120	192	180	168	204	132	156	120	180	180	240	192	180	120	192	132	204	120	168	48	96	60	144	60	192	96	120	168	96	108	96
S983	Flow	2016-06-09	324	564	312	348	384	372	240	228	240	264	228	288	216	240	240	204	132	156	156	180	228	252	144	96	120	108	276	168	168	180	204	108	132	204	156	120	96	120	108	120	144	132	156	168	144	120	228
S983	Flow	2016-06-10	384	288	348	360	372	372	264	312	300	348	468	396	216	228	360	192	360	192	192	216	168	168	192	156	192	144	300	216	156	228	108	216	168	168	96	120	96	132	108	132	144	168	144	132	132	156	180
S983	Flow	2016-06-11	576	480	564	468	516	564	576	336	480	324	276	288	240	324	348	300	180	324	264	276	240	240	156	228	276	288	204	216	252	120	252	120	180	156	180	228	180	84	180	180	120	168	132	156	204	132	240
S983	Flow	2016-06-12	456	516	456	504	552	504	492	408	384	432	336	288	396	348	468	312	288	288	324	264	192	264	240	240	204	276	192	276	168	288	240	192	240	204	156	204	204	96	168	228	48	120	144	96	144	132	156
S983	Flow	2016-06-13	288	300	228	264	216	252	240	180	132	204	192	156	120	168	60	120	72	180	96	108	96	120	144	156	96	144	132	96	108	84	108	24	60	108	72	72	48	156	84	96	108	132	108	84	84	48	84
S983	Flow	2016-06-14	360	456	360	312	264	432	216	180	192	276	192	216	144	288	84	144	144	120	120	156	132	228	180	120	132	72	252	108	132	132	72	108	156	144	132	108	120	84	120	96	120	120	96	132	180	216	84
S983	Flow	2016-06-15	360	444	468	276	312	324	192	156	252	228	276	276	216	204	264	180	264	168	120	156	168	264	72	120	168	192	180	204	180	168	108	192	132	120	108	60	72	60	180	252	84	192	180	120	108	192	144
S983	Flow	2016-06-16	372	480	468	324	420	228	300	336	240	240	228	216	288	228	204	168	276	120	192	348	204	156	204	168	108	132	216	192	168	108	84	252	132	108	168	96	72	132	180	132	156	72	108	192	144	192	180
S983	Flow	2016-06-17	552	432	336	420	540	312	288	372	312	300	204	180	264	336	408	228	204	192	240	204	252	156	312	192	132	252	168	216	168	144	132	228	120	156	60	168	180	60	144	216	96	84	72	156	156	168	132
S983	Flow	2016-06-18	660	564	480	432	432	348	348	432	324	324	348	408	336	396	312	192	240	288	240	300	300	204	168	192	240	252	156	168	312	156	324	204	216	168	180	120	204	180	216	168	144	120	84	168	156	168	84
S983	Headway	2016-06-05	16.25	13.175	17.1944	13.3333	19.225	20.8333	20	18.05	21	19.7222	19.7143	17.4167	20.1389	20	17.1389	26.625	24.375	23.75	20	20.25	23.2143	25	17.5	26	24.75	21.5625	25.3125	25.8333	22.8125	24.6429	23	21.25	25.8333	22.1429	25	21.9444	19.8214	21	27.5	22.5	23.125	17.5	22.5	27.2222	26.4286	24.1667	26.25
S983	Headway	2016-06-06	22.5	21.6667	20.7812	16.7778	23.75	20.5556	20.8333	30	27.0833	25.4167	24.1667	25	30	24	25	23.125	23.125	28.5714	25.625	28.5	27	23.3333	27	26.7857	15	25.625	24	27.1429	23.4375	30	26	27.5	22.0833	27.5	28.75	30	27.5	26.7857	22.5	28	30	25.7143	27.1875	26	24.375	25	22.5
S983	Headway	2016-06-07	17.5	21.6667	26.3889	16.175	20.6944	21.3056	23.4375	24.4444	25.3125	21.875	18.3056	26.875	28.125	17.875	22.1429	22.5	23.2143	18.9286	27.8571	22.5	26.1111	23.2143	22.8125	23.9286	27.8571	30	16.9444	28.75	23.9286	22.5	22.8571	22.5	25.7143	26.6667	20.7812	25.8333	27	16.25	23.75	21.7857	29.1667	26.25	27.5	26	25.3125	22.5	20.7143
S983	Headway	2016-06-08	20.75	18.75	14.425	20.5	17.8333	15.25	22.5893	23.125	22.1429	25	22.75	24.375	20.8333	23.9286	24.1667	27.1429	24.5	16.25	26.25	28.3333	25.8333	26.0714	28.125	20	26.6667	25.9375	20.9722	25.2778	22.9167	27.5	25.625	26.7857	24.2857	24	23.2143	30	28.75	30	23.9286	27.5	26.3889	27.8571	18.75	25.3571	30	27.5	21
S983	Headway	2016-06-09	17.7778	17.65	21.25	19.7778	22.6111	20.875	20	26	23.6111	18.9286	22.1875	21.6667	24.375	24.875	23.3333	20.3571	24.6429	21.6667	26.7857	23.125	22.1875	22.5	26.6667	28.75	27.8571	25.7143	22.7778	23.2143	23.5714	22.7778	23.5714	27.8571	23.75	25.5556	25	30	27.8571	26.6667	24	28.9286	26.25	21.6667	26.25	19.6429	28.125	28.3333	22.2222
S983	Headway	2016-06-10	18.625	21.25	22.8333	18.5	17.0556	16.4167	22.5	16.125	19	22.0833	13.5625	19.8438	19.8438	24.1071	20.875	25.9375	21.25	23.0556	25.9375	25.25	21.7857	28.125	24	25.625	24	25.8333	21	23.75	24.2857	17.8125	26.25	18.75	27.1875	22.5	26	28.125	25	24	22.5	23.3333	28.3333	29.0625	26.4286	25.7143	23.75	27.5	27.8125
S983	Headway	2016-06-11	13.8	16.25	15.675	16.8	17.675	14.5	16.525	20.4722	16.075	21.3889	20.8333	22.1875	24.25	20.7812	18.9062	16.4286	23.9286	17.5	24.8611	21.1562	19.4444	22.8125	25.3125	18.75	21.6667	22.625	22.7778	23.75	27.25	26.25	23	26.7857	23.6111	25	25	21.5	24.1667	27	26.6667	23.75	25	26.4286	26.25	28.5	25.5556	22.9167	23.8889
S983	Headway	2016-06-12	18.75	14.275	18	15.2812	16.175	16.35	15.7103	19.8611	15.8889	17.175	22.25	23.625	22.875	19.5833	18.625	20.75	22.5625	19.8611	21.9444	19.1071	21.0417	21.25	23.8889	20.8929	25	23.5	17.5	25.6944	23.4375	25.6944	20.8333	27.6562	22.7778	23.9286	23.75	24.375	26.6667	28.5	21.0714	20.625	30	27	24.6429	27.5	25	27.1875	22.5
S983	Headway	2016-06-13	19.8333	24.675	23.8889	24.375	23.75	21.3889	23.2143	24.2857	26.25	25.1786	26.3889	21.7857	26.25	24.6429	20	23.75	22.5	23.4375	23	28.9286	24	21.6667	23.75	28.125	25	22	28.9286	26	27.5	22.5	26.25	30	26.25	24.1667	25	30	25	25.7143	28.125	23.75	30	16.875	28	27.5	27.5	25	27
S983	Headway	2016-06-14	18.875	19.375	19.75	18.0278	20.9722	18.627	24.8438	26.25	25.3125	18.4375	23.75	19.1071	24.375	22.2222	30	22.5	24.6429	26.25	30	28.75	26.7857	25.2778	22.5	26.7857	25.7143	30	22.8125	27.5	26.0714	26.25	30	30	25.3125	24.5833	25.625	24	27.1429	30	26.25	27	26.7857	28.9286	27.5	25.8333	25.3125	21.3889	24
S983	Headway	2016-06-15	20.4167	17.8	17.925	20	21.6667	20.8333	26.6667	28.125	19.7222	20.1562	22.3214	21.8056	23.4375	18.75	20.6944	26.875	21	26.0625	25.7143	24.1071	21.7857	18.75	28.125	25	25.3571	23.0357	19.3333	23.2143	22.1429	19.1667	26	23.4375	26.7857	23	26.25	30	28.125	30	24.375	14.6875	30	24.7222	28.3333	25	24.1667	24.375	26.25
S983	Headway	2016-06-16	19.8611	18.8036	19.375	22.75	17.5556	24.5	22	21.1667	23.6111	22.5	20.8333	25.4167	22	20.6	20.5556	26.25	20.1562	24.1667	23.6111	17.5625	22.1875	24.375	22	21.4583	23.75	22.8571	21.3889	25.5	23.75	20	28.5	19.7222	26.25	30	16.4286	25.5	26.25	27.1875	23.4375	22.8571	23.2143	25	30	24.5833	23.25	23.5	25.7143
S983	Headway	2016-06-17	15.85	18	16.8056	18.375	16.8	21.3889	22.9722	18.1667	19.0833	22.0312	26.25	20	22.7778	22	20.5	24.7222	25.8333	23.875	18.9286	24.0625	24.3056	27.5	17	18.5417	28.9286	21.875	25.0714	24.0278	18.2143	21.4286	26.7857	22.5	25	26.1111	30	23.3333	28.3333	30	23.75	22	21	27	27	26.7188	24.1667	25.3125	25
S983	Headway	2016-06-18	13.9036	15.8125	17.6393	18.55	17.1786	21.3056	17.5	17.3	19.5833	19.125	18.125	16.8056	19.375	20.3646	21.9444	23	20.5556	18.8889	22.8125	19.5	21.3889	24.4444	27	22.5	17.6786	21.75	27.75	23.75	18.9375	26.7857	25.425	29	23.75	25.7143	20.625	25	23.75	23.75	21.875	28.3333	27.1875	21.5	30	23.5714	21.875	26.25	30
S983	Occupancy	2016-06-05	2.98333	1.94167	1.69722	3.10556	1.40556	0.913889	1.97778	2.16944	1.11389	1.96111	0.866667	2.425	1.08333	0.833333	1.12778	1.51111	0.730556	0.694444	0.769444	1.76944	0.561111	1.95833	0.752778	0.8	0.755556	0.655556	1.40833	0.527778	0.666667	0.747222	0.858333	0.766667	0.397222	1.51944	0.352778	2.06111	0.619444	0.330556	0.491667	0.563889	0.708333	0.327778	0.516667	0.625	1.46944	0.391667	0.488889
S983	Occupancy	2016-06-06	1.1	0.877778	0.897222	1.14167	0.625	0.894445	0.852778	0.330556	0.461111	0.413889	0.477778	0.525	0.208333	0.302778	0.330556	0.327778	0.666667	0.852778	0.527778	0.288889	0.405556	0.575	0.219444	0.477778	0.347222	0.638889	0.288889	0.436111	0.644444	0.180556	0.5	0.472222	0.502778	0.3	0.344444	0.130556	0.580556	0.644444	0.344444	0.461111	0.130556	0.413889	0.561111	0.486111	0.35	0.727778	0.613889
S983	Occupancy	2016-06-07	1.64444	1.09167	1.04167	1.44167	1.02778	1.05833	0.555555	1.13611	0.877778	0.925	1.25556	0.502778	0.430556	1.28333	0.727778	0.705556	0.708333	0.794444	0.447222	0.380556	0.597222	0.586111	0.597222	0.558333	0.427778	0.375	1.19167	0.338889	0.513889	0.497222	0.641667	0.497222	0.588889	0.377778	1.05556	0.386111	0.419444	0.241667	0.591667	0.575	0.6	0.469444	0.805556	0.438889	0.963889	0.494444	1
S983	Occupancy	2016-06-08	1.18056	1.52778	1.725	1.20556	1.44722	1.28889	1.20556	0.777778	0.880556	0.841667	0.908333	0.813889	0.880556	0.913889	0.769444	0.386111	0.413889	0.661111	0.586111	0.555556	0.733333	0.486111	0.530556	0.505556	0.694445	0.711111	0.844444	0.775	0.858333	0.419444	0.777778	0.541667	0.841667	0.658333	0.566667	0.194444	0.288889	0.297222	0.508333	0.355556	0.7	0.413889	0.438889	0.708333	0.475	0.355556	0.527778
S983	Occupancy	2016-06-09	1.02778	1.60833	0.897222	1.16111	1.19167	1.175	0.727778	0.738889	0.880556	0.847222	0.708333	0.947222	0.772222	0.744444	0.747222	0.691667	0.391667	0.527778	0.608333	0.686111	0.811111	0.955556	0.466667	0.338889	0.472222	0.388889	0.933333	0.625	0.530556	0.633333	0.613889	0.375	0.341667	1.28056	0.713889	0.616667	0.325	0.416667	0.383333	0.405556	0.552778	0.45	0.638889	0.683333	0.55	0.591667	0.808333
S983	Occupancy	2016-06-10	1.55556	0.972222	1.19444	1.32222	2.11944	1.40278	0.861111	1.95833	1.34167	1.28611	2.42778	2.23611	0.758333	1.78333	1.51944	0.591667	2.02778	0.619444	0.716667	1.58056	0.572222	0.569444	1.54167	0.563889	0.747222	0.555556	0.955556	0.736111	0.516667	0.847222	0.447222	0.711111	0.605556	0.705556	0.316667	0.422222	0.422222	0.466667	0.375	0.686111	0.583333	0.725	0.686111	0.463889	0.547222	0.691667	0.769444
S983	Occupancy	2016-06-11	1.94722	2.53333	2.88611	1.62222	1.83611	2.075	1.98611	1.08333	2.5	1.05556	0.919444	0.977778	0.919444	1.23333	1.43889	1.23056	0.708333	1.11389	0.988889	0.963889	0.894444	0.811111	0.552778	0.713889	0.961111	1.16667	0.702778	0.658333	0.875	0.55	0.983333	0.491667	0.794444	0.516667	0.622222	0.861111	0.733333	0.291667	0.663889	0.680555	0.419444	0.666667	0.7	0.55	0.877778	0.494444	0.875
S983	Occupancy	2016-06-12	1.56389	1.85278	1.70833	1.69444	1.87222	1.8	1.725	1.45556	1.30278	1.38611	1.18611	0.997222	1.46111	1.25278	1.63611	1.07778	0.991667	0.977778	1.04722	0.941667	0.641667	0.944445	0.844444	0.852778	0.630556	0.919444	0.655556	0.9	0.588889	1.03889	0.891667	1.93056	1.52222	1.10833	0.647222	1.44167	1.95278	0.333333	0.525	0.625	0.152778	0.394444	0.438889	0.422222	0.941667	0.516667	0.527778
S983	Occupancy	2016-06-13	1.08056	1.05833	0.894444	0.883333	0.797222	1.10278	0.825	0.811111	0.516667	0.741667	0.669444	0.983333	0.688889	0.583333	0.344444	1.29722	0.263889	0.947222	0.488889	0.358333	0.269444	0.422222	0.455556	0.563889	0.313889	0.469444	0.519444	0.305556	0.525	0.438889	0.730556	0.172222	0.244444	0.430556	0.461111	0.275	0.188889	0.605556	0.555555	0.244444	0.702778	0.905556	0.358333	0.458333	0.361111	0.161111	0.422222
S983	Occupancy	2016-06-14	1.03889	1.625	1.19444	1.05	0.841667	1.325	0.627778	0.719444	0.602778	1.14722	0.586111	0.713889	0.558333	0.847222	0.333333	0.622222	0.447222	0.358333	0.536111	0.572222	0.444444	0.780556	0.55	0.530556	0.483333	0.225	1.11111	0.352778	0.494444	0.441667	0.230556	0.372222	0.597222	0.555556	0.444444	0.45	0.402778	0.280556	0.558333	0.366667	0.394444	0.427778	0.402778	0.438889	0.719444	0.819445	0.316667
S983	Occupancy	2016-06-15	1.125	1.31667	1.69444	0.988889	0.919444	1.06389	0.611111	0.455556	1.00556	0.75	1.01667	0.872222	0.780556	0.655556	0.886111	0.747222	0.933333	0.552778	0.405556	0.566667	0.625	0.822222	0.197222	0.388889	0.611111	0.847222	0.677778	0.711111	0.588889	0.633333	0.422222	0.811111	0.413889	0.530556	0.544444	0.177778	0.455556	0.211111	0.563889	1.07222	0.258333	0.569444	0.716667	0.494444	0.475	0.952778	0.458333
S983	Occupancy	2016-06-16	1.40556	1.63333	1.56667	1.29722	1.53611	0.794444	0.997222	1.20833	1.02222	0.894444	1	0.733333	1.13056	0.8	0.694445	0.577778	0.95	0.391667	0.669444	1.19444	0.830556	0.636111	0.808333	0.691667	0.494444	0.530556	0.766667	0.711111	0.577778	0.411111	0.283333	0.852778	0.686111	0.569444	0.619444	0.372222	0.208333	0.494444	0.966667	0.583333	0.7	0.333333	0.45	0.783333	0.583333	0.641667	0.636111
S983	Occupancy	2016-06-17	1.625	1.58333	0.916667	1.15556	1.69167	0.966667	0.852778	1.64444	1.13889	0.969444	0.802778	0.688889	0.869444	1.45278	2.51944	1.55	0.75	0.680556	0.730556	0.633333	0.841667	0.813889	1.04167	0.627778	0.486111	0.830556	0.6	0.708333	0.680556	0.508333	0.438889	0.786111	0.352778	0.572222	0.141667	0.802778	0.566667	0.294444	0.516667	1.28333	0.5	0.313889	0.297222	0.791667	0.525	0.736111	0.605556
S983	Occupancy	2016-06-18	2.20556	1.91111	1.62222	1.53889	1.73333	1.30556	1.24444	1.53611	1.17778	1.13056	1.25556	1.30833	1.28056	1.48333	1.10278	0.669444	0.858333	1.05278	0.838889	1.06667	0.927778	0.713889	0.563889	0.719444	0.813889	0.997222	0.544444	0.561111	1.26667	0.508333	1.17222	0.788889	0.902778	0.705556	0.608333	0.416667	0.808333	0.672222	0.786111	0.719444	0.483333	0.530555	0.311111	1.12778	0.533333	0.619444	0.288889
S983	Speed	2016-06-05	73.3844	78.1356	75.7864	70.934	78.74	82.8046	72.6524	73.7292	81.7637	72.329	74.2864	72.2373	75.2956	78.5961	79.2846	86.7521	79.8923	78.5067	80.4354	70.7524	79.5673	71.9723	90.206	76.0419	76.4533	74.7088	67.5758	75.0942	77.5137	65.0606	74.1998	77.1573	80.9168	73.8165	72.6516	74.5555	87.5607	84.2062	83.6507	75.297	70.719	83.1404	75.5417	75.3223	67.0127	78.4716	66.7114
S983	Speed	2016-06-06	71.9811	78.5728	74.036	77.9836	78.1769	79.8637	79.9646	77.3942	79.5474	78.8619	256.006	78.7196	81.9998	78.0833	70.3488	79.6394	72.3948	69.778	78.6997	81.6585	69.0956	67.3542	85.4999	76.0121	74.359	75.1456	77.2223	77.5631	76.0888	98.7589	72.0879	60.594	77.6019	79.7437	75.1525	76.5795	59.3349	69.44	64.2226	66.823	77.0132	78.6421	70.8382	71.4731	69.5766	58.0063	75.0632
S983	Speed	2016-06-07	77.0966	76.6573	72.6625	77.336	82.1794	74.5761	90.2276	73.5217	100.097	70.454	61.395	98.5842	77.6473	73.2866	77.3458	72.5103	73.5016	80.7012	74.2117	75.1784	77.5332	77.7137	78.9604	74.6746	71.711	69.8106	73.083	102.876	87.5487	73.8585	76.5559	80.2103	73.9197	74.0905	73.9948	86.0603	61.7046	80.6699	84.8539	80.2376	72.1543	72.9687	73.4423	72.9879	70.878	74.7774	66.3336
S983	Speed	2016-06-08	77.8363	74.0327	76.0212	78.3733	81.2084	79.1536	78.526	78.3932	75.2238	70.3203	79.8169	91.926	76.8609	67.0194	79.2876	92.2335	79.1496	81.0457	82.3455	81.8206	75.2832	76.1729	88.0779	71.2879	78.0685	77.2913	76.9267	70.9015	68.7264	87.7558	70.5498	72.955	67.4035	59.9575	79.5984	65.2047	84.6353	64.3168	75.5082	63.1974	87.3827	73.5761	74.1106	69.316	68.944	96.7081	77.9612
S983	Speed	2016-06-09	105.311	92.451	88.2371	82.3767	96.7578	90.5314	89.1611	88.7312	82.59	88.2785	90.2274	102.134	80.7001	87.2201	91.0323	82.3212	94.6767	84.7911	79.9871	81.7594	84.0086	80.9484	85.321	86.2306	90.0712	78.2828	92.4836	85.3886	87.4714	84.6003	245.499	79.043	106.103	72.0787	67.2353	64.8487	77.5333	76.7582	76.9067	79.5014	73.7027	81.6638	68.9065	70.4598	139.725	75.6599	127.705
S983	Speed	2016-06-10	72.6159	77.9677	79.0878	75.9824	71.8814	71.4424	80.7649	73.3051	67.4756	83.9251	73.7645	76.1583	78.8133	64.3785	71.2721	84.9681	78.1504	86.6335	73.3975	77.5438	81.0361	90.2045	72.6078	75.7737	75.7241	76.974	88.026	76.2209	82.2507	77.8054	72.2708	86.2706	78.0644	72.1262	82.5568	79.2011	72.1051	78.5695	77.9034	61.4065	84.6369	73.9609	72.0695	78.0958	79.2313	68.8298	69.614
S983	Speed	2016-06-11	78.2803	73.6626	72.1965	77.1894	76.2696	73.5217	78.7773	84.6489	74.9313	105.335	79.7517	77.8541	73.5828	74.3334	70.5364	73.1995	69.9187	77.4364	75.2507	89.5343	87.2969	76.6972	78.3691	87.0692	77.2071	70.0329	80.398	87.0595	78.808	69.4432	72.6059	98.6448	76.9375	88.3127	80.4467	80.0217	91.7408	75.0447	74.4534	73.747	80.7104	70.7662	59.748	78.0542	72.4588	68.993	75.942
S983	Speed	2016-06-12	78.4994	76.185	73.6264	80.0229	80.1625	76.0479	77.4106	73.8536	81.829	82.7596	79.7091	75.8503	75.6331	75.8	78.1532	77.8413	77.2509	78.0013	89.0711	76.005	84.9213	75.4978	77.8922	75.7639	88.629	83.0488	78.8764	86.1993	85.1227	83.7646	76.209	77.5406	84.0055	78.7683	74.5765	93.3364	84.7205	84.1898	93.5693	103.545	83.96	88.5839	90.3633	70.4018	64.7027	84.1204	78.4596
S983	Speed	2016-06-13	82.5023	89.8503	78.0125	87.2922	83.6079	71.2088	83.664	74.5458	73.7862	88.8596	83.1484	71.0843	58.4262	76.7997	60.2661	63.0392	76.0479	65.4308	78.1197	220.655	285.233	258.905	167.543	73.3604	272.556	268.517	67.9154	299.738	63.7336	58.3947	243.619	48.5722	70.5984	67.0666	53.5069	259.349	65.5379	413.378	54.3857	471.317	52.0136	46.9864	296.328	242.881	65.9275	85.0504	58.4326
S983	Speed	2016-06-14	105.394	85.1979	88.2866	95.3232	88.8076	92.6407	90.6746	78.306	84.4042	77.0544	96.2724	86.2528	85.5497	95.9624	91.1877	76.0837	89.2559	97.7089	71.6388	82.0646	95.8912	80.6549	87.2991	83.0862	86.2749	87.9855	83.6011	84.1041	90.0552	90.0414	85.5272	85.001	76.7201	87.6344	97.0022	70.4626	81.93	82.9216	78.3284	86.972	88.9106	77.7782	73.6901	87.8017	77.8819	80.4821	76.7169
S983	Speed	2016-06-15	92.5744	93.2891	90.2755	79.0395	91.3767	90.8406	122.47	97.8149	79.236	85.8289	88.9559	83.9383	78.1849	83.3025	84.0876	86.0084	88.0866	84.6339	80.9905	77.1375	78.5781	86.131	116.955	89.1041	84.6581	80.3495	82.9671	87.1597	84.5005	83.3335	91.8297	80.0609	91.4869	84.8383	68.3747	92.2792	69.1049	76.649	88.6091	74.8427	95.7944	90.9886	88.7322	77.8667	73.8336	71.5774	85.7766
S983	Speed	2016-06-16	74.6535	82.6139	81.8347	72.8117	73.6602	77.2135	79.0343	74.0061	71.3606	75.1548	72.8636	77.9908	71.7765	72.1646	79.7623	78.7628	77.6162	85.6819	76.6317	79.1606	71.5116	72.2041	72.6118	66.3335	70.7979	79.5097	78.6888	76.8336	79.2182	74.8273	78.8047	79.7796	60.5537	65.2265	76.0751	73.993	216.197	72.574	60.2173	68.1264	63.3584	65.5348	74.793	68.4163	73.5933	81.1346	74.6902
S983	Speed	2016-06-17	94.8243	87.8315	98.6188	107.25	94.4466	97.7358	86.9649	91.418	87.7399	84.1388	78.4658	81.819	88.6005	73.9733	74.646	82.4108	82.3282	153.509	94.704	86.7863	89.957	68.2692	83.4985	83.4444	82.3328	92.1913	84.5577	88.7905	74.5927	84.0291	83.9498	88.2126	101.49	106.826	122.936	69.2699	86.7782	72.4057	83.7589	73.7437	75.9818	76.6401	73.3703	61.6216	90.2524	71.1171	68.2259
S983	Speed	2016-06-18	79.4216	79.6154	80.4501	93.2732	72.4672	72.1806	75.7091	72.5479	76.1395	77.0321	76.2645	85.2927	76.0914	74.979	76.213	81.258	77.1224	78.6268	79.1109	73.907	84.0569	78.0972	80.9198	74.4767	81.2926	82.1282	79.4912	79.3805	71.5364	80.7039	77.8273	75.6933	69.9153	85.8969	80.0025	76.5091	72.4432	71.8251	74.1622	66.8301	81.2421	66.8927	72.8509	56.8473	82.3376	75.741	81.5219
S983	Volume	2016-06-05	51	47	40	51	33	23	27	32	27	26	20	37	26	20	27	17	18	17	19	21	14	17	18	19	18	15	13	13	16	12	20	18	10	16	8	22	15	8	12	12	14	8	12	13	13	9	10
S983	Volume	2016-06-06	23	21	21	26	15	22	22	8	11	10	9	12	5	7	6	8	14	10	13	7	7	11	6	11	8	12	7	10	13	5	10	7	12	7	8	3	8	13	6	10	3	10	11	10	7	12	14
S983	Volume	2016-06-07	39	26	21	35	26	24	14	25	18	20	23	13	10	27	16	13	17	17	10	9	14	14	14	13	9	7	24	9	13	10	15	12	11	8	22	10	6	6	13	14	12	9	14	8	21	11	18
S983	Volume	2016-06-08	29	35	40	29	37	31	29	19	19	16	23	18	19	17	18	10	10	16	15	14	17	11	13	10	15	15	20	16	15	10	16	11	17	10	14	4	8	5	12	5	16	8	10	14	8	9	8
S983	Volume	2016-06-09	27	47	26	29	32	31	20	19	20	22	19	24	18	20	20	17	11	13	13	15	19	21	12	8	10	9	23	14	14	15	17	9	11	17	13	10	8	10	9	10	12	11	13	14	12	10	19
S983	Volume	2016-06-10	32	24	29	30	31	31	22	26	25	29	39	33	18	19	30	16	30	16	16	18	14	14	16	13	16	12	25	18	13	19	9	18	14	14	8	10	8	11	9	11	12	14	12	11	11	13	15
S983	Volume	2016-06-11	48	40	47	39	43	47	48	28	40	27	23	24	20	27	29	25	15	27	22	23	20	20	13	19	23	24	17	18	21	10	21	10	15	13	15	19	15	7	15	15	10	14	11	13	17	11	20
S983	Volume	2016-06-12	38	43	38	42	46	42	41	34	32	36	28	24	33	29	39	26	24	24	27	22	16	22	20	20	17	23	16	23	14	24	20	16	20	17	13	17	17	8	14	19	4	10	12	8	12	11	13
S983	Volume	2016-06-13	24	25	19	22	18	21	20	15	11	17	16	13	10	14	5	10	6	15	8	9	8	10	12	13	8	12	11	8	9	7	9	2	5	9	6	6	4	13	7	8	9	11	9	7	7	4	7
S983	Volume	2016-06-14	30	38	30	26	22	36	18	15	16	23	16	18	12	24	7	12	12	10	10	13	11	19	15	10	11	6	21	9	11	11	6	9	13	12	11	9	10	7	10	8	10	10	8	11	15	18	7
S983	Volume	2016-06-15	30	37	39	23	26	27	16	13	21	19	23	23	18	17	22	15	22	14	10	13	14	22	6	10	14	16	15	17	15	14	9	16	11	10	9	5	6	5	15	21	7	16	15	10	9	16	12
S983	Volume	2016-06-16	31	40	39	27	35	19	25	28	20	20	19	18	24	19	17	14	23	10	16	29	17	13	17	14	9	11	18	16	14	9	7	21	11	9	14	8	6	11	15	11	13	6	9	16	12	16	15
S983	Volume	2016-06-17	46	36	28	35	45	26	24	31	26	25	17	15	22	28	34	19	17	16	20	17	21	13	26	16	11	21	14	18	14	12	11	19	10	13	5	14	15	5	12	18	8	7	6	13	13	14	11
S983	Volume	2016-06-18	55	47	40	36	36	29	29	36	27	27	29	34	28	33	26	16	20	24	20	25	25	17	14	16	20	21	13	14	26	13	27	17	18	14	15	10	17	15	18	14	12	10	7	14	13	14	7
S983	Density	Day Median	2.78793	2.96757	2.58319	2.33219	2.68121	2.11334	1.62279	2.09443	1.86985	1.77741	1.70297	1.68494	1.52264	1.64465	1.53692	1.28067	1.36449	1.27817	1.18497	1.21865	1.16128	1.38825	1.03414	1.04831	1.01997	1.18701	1.3482	1.17595	1.0861	0.939531	1.17301	1.17436	1.09746	1.04865	1.01762	0.785659	0.798261	0.608347	0.988029	1.05806	0.959797	0.802819	0.90079	0.967568	1.01387	1.12034	1.05447
S983	Flow	Day Median	378	450	408	354	390	336	276	306	246	270	258	246	222	240	252	186	204	192	186	192	180	186	168	156	150	162	198	180	168	138	156	168	138	150	144	120	96	96	144	138	132	120	132	144	144	138	150
S983	Headway	Day Median	18.6875	18.375	18.6875	18.4375	18.5292	20.8333	22.25	22.1458	21.5714	21.6319	22.2188	21.7956	23.1562	21.3906	20.7847	23.4375	23.1696	23.2465	25.2431	23.5938	22.7009	23.8542	23.9444	24.4643	25	23.2679	22.7778	25.3889	23.5045	23.7103	25.8125	26.7857	25.1562	24.7917	25	25.6667	26.8333	26.8929	23.8393	23.5417	26.9866	25.9821	27.0938	25.9167	25.1562	25	24.5
S983	Occupancy	Day Median	1.48056	1.59583	1.38056	1.25139	1.42639	1.13889	0.856944	1.10972	1.01389	0.947222	0.913889	0.909722	0.825	0.880556	0.827778	0.698611	0.719444	0.6875	0.638889	0.659722	0.633333	0.747222	0.558333	0.563889	0.552778	0.647222	0.734722	0.641667	0.588889	0.508333	0.627778	0.626389	0.593056	0.570833	0.555556	0.419444	0.438889	0.331944	0.540278	0.579167	0.526389	0.438889	0.483333	0.522222	0.548611	0.605556	0.566667
S983	Speed	Day Median	78.3898	79.0941	78.5502	78.7064	80.6854	78.1835	80.3648	75.97	79.3917	80.8107	79.7304	80.2693	77.2541	75.3895	77.7495	80.4487	77.8833	80.8735	78.9053	80.4096	82.5224	77.2055	84.4098	75.8929	79.6805	78.8963	79.1838	84.7463	79.0131	82.0187	77.1916	79.4113	77.2697	76.4294	75.6138	76.5443	79.7316	76.7036	77.405	74.2948	78.8618	75.3005	73.5662	72.2305	73.026	75.7005	75.5026
S983	Volume	Day Median	31.5	37.5	34	29.5	32.5	28	23	25.5	20.5	22.5	21.5	20.5	18.5	20	21	15.5	17	16	15.5	16	15	15.5	14	13	12.5	13.5	16.5	15	14	11.5	13	14	11.5	12.5	12	10	8	8	12	11.5	11	10	11	12	12	11.5	12.5
[truncated: 245 more columns]
